# Supplementary material for: A second monoclinic modification of phenyl quinoxalin-2-yl ether
Source: Acta Crystallogr Sect E Struct Rep Online. 2008 Oct 22;64(Pt 11):o2165. doi: 10.1107/S1600536808031243 (PMC2959563; doi:10.1107/S1600536808031243)
Supplement: Supplementary file 1 [file e-64-o2165-sup1.cif]

##############################################################################
###                                                                        ###
###        Electronic paper (Acta Crystallographica Section E)             ###
###                                                                        ###
##############################################################################
#                                                                            #
# This CIF contains the data in a paper accepted for publication in Acta     #
# Crystallographica Section E. It conforms to the requirements of Notes      #
# for Authors for Section E, and has been peer reviewed under the auspices   #
# of the IUCr Commission on Journals.                                        #
#                                                                            #
# Full details of the Crystallographic Information File format               #
# are given in the paper "The Crystallographic Information File (CIF):       #
# a New Standard Archive File for Crystallography" by S. R. Hall, F. H.      #
# Allen and I. D. Brown [Acta Cryst. (1991), A47, 655-685].                  #
#                                                                            #
# The current version of the core CIF dictionary is obtainable from          #
# ftp://ftp.iucr.org/pub/cif_core.dic. The current version number is 2.4.    #
#                                                                            #
# Software is freely available for graphical display of the structure(s) in  #
# this CIF.  For information consult the CIF home page http://www.iucr.org/  #
# cif/home.html                                                              #
#                                                                            #
# This file may be used for bona fide research purposes within the           #
# scientific community so long as proper attribution is given to the journal # 
# article from which it was obtained.                                        #
#                                                                            #
##############################################################################
                                             
data_global
_audit_creation_method     SHELXL-97
_journal_date_recd_electronic     2008-09-10
_journal_date_accepted     2008-09-26
_journal_name_full     'Acta Crystallographica, Section E'
_journal_year     2008
_journal_volume     64
_journal_issue     11
_journal_page_first     o2165
_journal_page_last     o2165
_journal_paper_category     QO
_journal_coeditor_code     IM2084
_publ_contact_author
;
     Dr. Seik Weng Ng
     Department of Chemistry
     University of Malaya
     50603 Kuala Lumpur
     Malaysia
;
_publ_contact_author_email     seikweng@um.edu.my
_publ_contact_author_fax     '03 7967 4193'
_publ_contact_author_phone     '03 7967 6778'
_publ_section_title
;
A second monoclinic modification of phenyl quinoxalin-2-yl ether
;
loop_
    _publ_author_name
    _publ_author_address
    'Abdullah, Zanariah'
;
Department of Chemistry
University of Malaya
50603 Kuala Lumpur
Malaysia
;
    'Ng, Seik Weng'
;
Department of Chemistry
University of Malaya
50603 Kuala Lumpur
Malaysia
;
data_I
_audit_creation_method     SHELXL-97
_chemical_name_systematic
;
phenyl quinoxalin-2-yl ether
;
_chemical_name_common     ?
_chemical_formula_moiety     'C14 H10 N2 O'
_chemical_formula_sum     'C14 H10 N2 O'
_chemical_formula_iupac     'C14 H10 N2 O'
_chemical_formula_weight     222.24
_chemical_melting_point     ?
_symmetry_cell_setting     monoclinic
_symmetry_space_group_name_H-M     'P 21/n'
_symmetry_space_group_name_Hall     '-P 2yn'
loop_
    _symmetry_equiv_pos_as_xyz
    'x, y, z'
    '-x+1/2, y+1/2, -z+1/2'
    '-x, -y, -z'
    'x-1/2, -y-1/2, z-1/2'
_cell_length_a     7.9447(2)
_cell_length_b     6.51690(10)
_cell_length_c     20.2992(5)
_cell_angle_alpha     90.00
_cell_angle_beta     91.9830(10)
_cell_angle_gamma     90.00
_cell_volume     1050.36(4)
_cell_formula_units_Z     4
_cell_measurement_reflns_used     2712
_cell_measurement_theta_min     2.7
_cell_measurement_theta_max     28.4
_cell_measurement_temperature     100(2)
_exptl_crystal_description     Block
_exptl_crystal_colour     Colorless
_exptl_crystal_size_max     0.40
_exptl_crystal_size_mid     0.20
_exptl_crystal_size_min     0.10
_exptl_crystal_density_diffrn     1.405
_exptl_crystal_density_meas     ?
_exptl_crystal_density_method     'not measured'
_exptl_crystal_F_000     464
_exptl_absorpt_coefficient_mu     0.091
_exptl_absorpt_correction_type     none
_exptl_absorpt_process_details     ?
_exptl_absorpt_correction_T_min     ?
_exptl_absorpt_correction_T_max     ?
_diffrn_ambient_temperature     100(2)
_diffrn_radiation_type     MoK\a
_diffrn_radiation_wavelength     0.71073
_diffrn_radiation_source     'fine-focus sealed tube'
_diffrn_radiation_monochromator     graphite
_diffrn_measurement_device_type     'Bruker SMART APEX'
_diffrn_measurement_method     \w
_diffrn_detector_area_resol_mean     ?
_diffrn_reflns_number     7016
_diffrn_reflns_av_R_equivalents     0.0214
_diffrn_reflns_av_sigmaI/netI     0.0227
_diffrn_reflns_theta_min     2.01
_diffrn_reflns_theta_max     27.50
_diffrn_reflns_theta_full     27.50
_diffrn_measured_fraction_theta_max     0.990
_diffrn_measured_fraction_theta_full     0.990
_diffrn_reflns_limit_h_min     -10
_diffrn_reflns_limit_h_max     9
_diffrn_reflns_limit_k_min     -8
_diffrn_reflns_limit_k_max     8
_diffrn_reflns_limit_l_min     -26
_diffrn_reflns_limit_l_max     26
_diffrn_standards_number     0
_diffrn_standards_interval_count     0
_diffrn_standards_interval_time     0
_diffrn_standards_decay_%     0
_reflns_number_total     2398
_reflns_number_gt     1960
_reflns_threshold_expression     I>2\s(I)
_refine_ls_structure_factor_coef     Fsqd
_refine_ls_matrix_type     full
_refine_ls_R_factor_all     0.0469
_refine_ls_R_factor_gt     0.0370
_refine_ls_wR_factor_gt     0.1056
_refine_ls_wR_factor_ref     0.1144
_refine_ls_goodness_of_fit_ref     1.032
_refine_ls_restrained_S_all     1.032
_refine_ls_number_reflns     2398
_refine_ls_number_parameters     154
_refine_ls_number_restraints     0
_refine_ls_hydrogen_treatment     constr
_refine_ls_weighting_scheme     calc
_refine_ls_weighting_details
         'calc w=1/[\s^2^(Fo^2^)+(0.0648P)^2^+0.2602P] where P=(Fo^2^+2Fc^2^)/3'
_atom_sites_solution_hydrogens     geom
_atom_sites_solution_primary     direct
_atom_sites_solution_secondary     difmap
_refine_ls_shift/su_max     0.001
_refine_ls_shift/su_mean     0.000
_refine_diff_density_max     0.334
_refine_diff_density_min     -0.233
_refine_ls_extinction_method     none
_refine_ls_extinction_coef     ?
loop_
    _atom_type_symbol
    _atom_type_description
    _atom_type_scat_dispersion_real
    _atom_type_scat_dispersion_imag
    _atom_type_scat_source
    'C' 'C' 0.0033 0.0016
                         'International Tables Vol C Tables 4.2.6.8 and 6.1.1.4'
    'H' 'H' 0.0000 0.0000
                         'International Tables Vol C Tables 4.2.6.8 and 6.1.1.4'
    'N' 'N' 0.0061 0.0033
                         'International Tables Vol C Tables 4.2.6.8 and 6.1.1.4'
    'O' 'O' 0.0106 0.0060
                         'International Tables Vol C Tables 4.2.6.8 and 6.1.1.4'
_computing_data_collection     'APEX2 or SMART? (Bruker, 2007)'
_computing_cell_refinement     'SAINT (Bruker, 2007)'
_computing_data_reduction     'SAINT (Bruker, 2007)'
_computing_structure_solution     'SHELXS97 (Sheldrick, 2008)'
_computing_structure_refinement     'SHELXL97 (Sheldrick, 2008)'
_computing_molecular_graphics     'X-SEED (Barbour, 2001)'
_computing_publication_material     'publCIF (Westrip, 2008)'
loop_
    _atom_site_type_symbol
    _atom_site_label
    _atom_site_fract_x
    _atom_site_fract_y
    _atom_site_fract_z
    _atom_site_U_iso_or_equiv
    _atom_site_adp_type
    _atom_site_calc_flag
    _atom_site_refinement_flags
    _atom_site_occupancy
    _atom_site_disorder_assembly
    _atom_site_disorder_group
    O O1 0.34884(10) 0.24973(13) 0.66577(4) 0.0189(2) Uani d . 1 . .
    N N1 0.58503(12) 0.26591(14) 0.60174(5) 0.0150(2) Uani d . 1 . .
    N N2 0.35723(12) 0.23610(14) 0.49088(5) 0.0153(2) Uani d . 1 . .
    C C1 0.45193(13) 0.28653(19) 0.72247(5) 0.0170(3) Uani d . 1 . .
    C C2 0.44960(15) 0.48057(19) 0.74939(6) 0.0199(3) Uani d . 1 . .
    H H2 0.3836 0.5863 0.7292 0.024 Uiso calc R 1 . .
    C C3 0.54551(15) 0.5187(2) 0.80653(6) 0.0233(3) Uani d . 1 . .
    H H3 0.5461 0.6519 0.8255 0.028 Uiso calc R 1 . .
    C C4 0.64037(15) 0.3635(2) 0.83596(6) 0.0232(3) Uani d . 1 . .
    H H4 0.7066 0.3906 0.8749 0.028 Uiso calc R 1 . .
    C C5 0.63876(15) 0.1689(2) 0.80870(6) 0.0242(3) Uani d . 1 . .
    H H5 0.7029 0.0622 0.8293 0.029 Uiso calc R 1 . .
    C C6 0.54360(15) 0.1286(2) 0.75122(6) 0.0219(3) Uani d . 1 . .
    H H6 0.5419 -0.0047 0.7323 0.026 Uiso calc R 1 . .
    C C7 0.42352(15) 0.25028(16) 0.60650(5) 0.0148(2) Uani d . 1 . .
    C C8 0.30741(14) 0.23391(17) 0.55103(6) 0.0158(3) Uani d . 1 . .
    H H8 0.1905 0.2211 0.5586 0.019 Uiso calc R 1 . .
    C C9 0.52855(14) 0.25143(16) 0.48299(5) 0.0139(2) Uani d . 1 . .
    C C10 0.59172(15) 0.25296(17) 0.41912(5) 0.0160(3) Uani d . 1 . .
    H H10 0.5161 0.2467 0.3819 0.019 Uiso calc R 1 . .
    C C11 0.76232(15) 0.26345(17) 0.41025(6) 0.0174(3) Uani d . 1 . .
    H H11 0.8043 0.2630 0.3670 0.021 Uiso calc R 1 . .
    C C12 0.87492(15) 0.27483(18) 0.46528(6) 0.0179(3) Uani d . 1 . .
    H H12 0.9927 0.2808 0.4589 0.021 Uiso calc R 1 . .
    C C13 0.81557(14) 0.27741(18) 0.52800(6) 0.0167(3) Uani d . 1 . .
    H H13 0.8925 0.2878 0.5647 0.020 Uiso calc R 1 . .
    C C14 0.64163(14) 0.26477(16) 0.53833(5) 0.0141(2) Uani d . 1 . .
loop_
    _atom_site_aniso_label
    _atom_site_aniso_U_11
    _atom_site_aniso_U_22
    _atom_site_aniso_U_33
    _atom_site_aniso_U_12
    _atom_site_aniso_U_13
    _atom_site_aniso_U_23
    O1 0.0148(4) 0.0292(5) 0.0127(4) -0.0019(3) 0.0008(3) -0.0024(3)
    N1 0.0146(5) 0.0160(5) 0.0144(5) 0.0003(3) -0.0008(4) -0.0002(3)
    N2 0.0155(5) 0.0137(5) 0.0166(5) 0.0004(3) -0.0011(4) -0.0005(4)
    C1 0.0119(5) 0.0277(6) 0.0116(5) -0.0025(4) 0.0025(4) 0.0000(4)
    C2 0.0208(6) 0.0237(6) 0.0153(5) -0.0008(5) 0.0014(4) 0.0026(4)
    C3 0.0253(6) 0.0276(7) 0.0170(6) -0.0061(5) 0.0017(5) -0.0019(5)
    C4 0.0160(6) 0.0396(8) 0.0140(5) -0.0056(5) 0.0002(4) 0.0014(5)
    C5 0.0164(6) 0.0368(7) 0.0195(6) 0.0047(5) 0.0025(4) 0.0076(5)
    C6 0.0199(6) 0.0262(7) 0.0199(6) 0.0018(5) 0.0042(4) -0.0001(5)
    C7 0.0168(5) 0.0137(5) 0.0139(5) 0.0000(4) 0.0014(4) -0.0007(4)
    C8 0.0134(5) 0.0162(6) 0.0177(6) 0.0003(4) -0.0005(4) -0.0009(4)
    C9 0.0146(5) 0.0113(5) 0.0158(6) 0.0011(4) -0.0008(4) 0.0001(4)
    C10 0.0188(6) 0.0148(6) 0.0142(5) 0.0015(4) -0.0024(4) 0.0002(4)
    C11 0.0200(6) 0.0186(6) 0.0138(5) 0.0017(4) 0.0030(4) 0.0013(4)
    C12 0.0147(5) 0.0195(6) 0.0196(6) 0.0009(4) 0.0023(4) 0.0011(4)
    C13 0.0145(5) 0.0192(6) 0.0161(6) 0.0009(4) -0.0020(4) 0.0007(4)
    C14 0.0158(6) 0.0121(5) 0.0142(5) 0.0007(4) -0.0002(4) 0.0005(4)
loop_
    _geom_bond_atom_site_label_1
    _geom_bond_atom_site_label_2
    _geom_bond_site_symmetry_2
    _geom_bond_distance
    _geom_bond_publ_flag
    O1 C7 . 1.3598(14) ?
    O1 C1 . 1.4099(13) ?
    N1 C7 . 1.2941(15) ?
    N1 C14 . 1.3781(14) ?
    N2 C8 . 1.2966(15) ?
    N2 C9 . 1.3796(15) ?
    C1 C2 . 1.3780(17) ?
    C1 C6 . 1.3786(17) ?
    C2 C3 . 1.3880(16) ?
    C2 H2 . 0.9500 ?
    C3 C4 . 1.3847(18) ?
    C3 H3 . 0.9500 ?
    C4 C5 . 1.383(2) ?
    C4 H4 . 0.9500 ?
    C5 C6 . 1.3931(17) ?
    C5 H5 . 0.9500 ?
    C6 H6 . 0.9500 ?
    C7 C8 . 1.4346(15) ?
    C8 H8 . 0.9500 ?
    C9 C10 . 1.4066(15) ?
    C9 C14 . 1.4165(16) ?
    C10 C11 . 1.3751(16) ?
    C10 H10 . 0.9500 ?
    C11 C12 . 1.4086(16) ?
    C11 H11 . 0.9500 ?
    C12 C13 . 1.3730(15) ?
    C12 H12 . 0.9500 ?
    C13 C14 . 1.4073(16) ?
    C13 H13 . 0.9500 ?
loop_
    _geom_angle_atom_site_label_1
    _geom_angle_atom_site_label_2
    _geom_angle_atom_site_label_3
    _geom_angle_site_symmetry_1
    _geom_angle_site_symmetry_3
    _geom_angle
    _geom_angle_publ_flag
    C7 O1 C1 . . 117.58(9) ?
    C7 N1 C14 . . 115.20(10) ?
    C8 N2 C9 . . 116.40(10) ?
    C2 C1 C6 . . 122.08(11) ?
    C2 C1 O1 . . 117.68(10) ?
    C6 C1 O1 . . 120.14(11) ?
    C1 C2 C3 . . 118.77(11) ?
    C1 C2 H2 . . 120.6 ?
    C3 C2 H2 . . 120.6 ?
    C4 C3 C2 . . 120.30(12) ?
    C4 C3 H3 . . 119.8 ?
    C2 C3 H3 . . 119.8 ?
    C5 C4 C3 . . 119.98(11) ?
    C5 C4 H4 . . 120.0 ?
    C3 C4 H4 . . 120.0 ?
    C4 C5 C6 . . 120.32(12) ?
    C4 C5 H5 . . 119.8 ?
    C6 C5 H5 . . 119.8 ?
    C1 C6 C5 . . 118.53(12) ?
    C1 C6 H6 . . 120.7 ?
    C5 C6 H6 . . 120.7 ?
    N1 C7 O1 . . 122.03(10) ?
    N1 C7 C8 . . 124.02(11) ?
    O1 C7 C8 . . 113.94(10) ?
    N2 C8 C7 . . 121.96(11) ?
    N2 C8 H8 . . 119.0 ?
    C7 C8 H8 . . 119.0 ?
    N2 C9 C10 . . 119.51(10) ?
    N2 C9 C14 . . 120.90(10) ?
    C10 C9 C14 . . 119.59(10) ?
    C11 C10 C9 . . 120.38(10) ?
    C11 C10 H10 . . 119.8 ?
    C9 C10 H10 . . 119.8 ?
    C10 C11 C12 . . 120.04(11) ?
    C10 C11 H11 . . 120.0 ?
    C12 C11 H11 . . 120.0 ?
    C13 C12 C11 . . 120.46(11) ?
    C13 C12 H12 . . 119.8 ?
    C11 C12 H12 . . 119.8 ?
    C12 C13 C14 . . 120.53(10) ?
    C12 C13 H13 . . 119.7 ?
    C14 C13 H13 . . 119.7 ?
    N1 C14 C13 . . 119.52(10) ?
    N1 C14 C9 . . 121.50(10) ?
    C13 C14 C9 . . 118.98(11) ?
loop_
    _geom_torsion_atom_site_label_1
    _geom_torsion_atom_site_label_2
    _geom_torsion_atom_site_label_3
    _geom_torsion_atom_site_label_4
    _geom_torsion_site_symmetry_1
    _geom_torsion_site_symmetry_2
    _geom_torsion_site_symmetry_3
    _geom_torsion_site_symmetry_4
    _geom_torsion
    _geom_torsion_publ_flag
    C7 O1 C1 C2 . . . . 100.70(12) ?
    C7 O1 C1 C6 . . . . -82.79(13) ?
    C6 C1 C2 C3 . . . . 1.36(17) ?
    O1 C1 C2 C3 . . . . 177.79(10) ?
    C1 C2 C3 C4 . . . . -0.52(17) ?
    C2 C3 C4 C5 . . . . -0.52(18) ?
    C3 C4 C5 C6 . . . . 0.77(18) ?
    C2 C1 C6 C5 . . . . -1.11(17) ?
    O1 C1 C6 C5 . . . . -177.45(10) ?
    C4 C5 C6 C1 . . . . 0.02(17) ?
    C14 N1 C7 O1 . . . . -179.82(10) ?
    C14 N1 C7 C8 . . . . -0.37(15) ?
    C1 O1 C7 N1 . . . . 5.91(15) ?
    C1 O1 C7 C8 . . . . -173.59(10) ?
    C9 N2 C8 C7 . . . . 1.10(15) ?
    N1 C7 C8 N2 . . . . -0.84(17) ?
    O1 C7 C8 N2 . . . . 178.65(10) ?
    C8 N2 C9 C10 . . . . 179.47(10) ?
    C8 N2 C9 C14 . . . . -0.26(15) ?
    N2 C9 C10 C11 . . . . -178.53(10) ?
    C14 C9 C10 C11 . . . . 1.21(16) ?
    C9 C10 C11 C12 . . . . -0.64(16) ?
    C10 C11 C12 C13 . . . . -0.59(17) ?
    C11 C12 C13 C14 . . . . 1.22(17) ?
    C7 N1 C14 C13 . . . . -178.90(10) ?
    C7 N1 C14 C9 . . . . 1.19(15) ?
    C12 C13 C14 N1 . . . . 179.46(10) ?
    C12 C13 C14 C9 . . . . -0.63(16) ?
    N2 C9 C14 N1 . . . . -0.94(16) ?
    C10 C9 C14 N1 . . . . 179.33(10) ?
    N2 C9 C14 C13 . . . . 179.15(10) ?
    C10 C9 C14 C13 . . . . -0.58(15) ?
