# Supplementary material for: A second monoclinic modification of phenyl quinoxalin-2-yl ether
Source: Acta Crystallogr Sect E Struct Rep Online. 2008 Oct 22;64(Pt 11):o2165. doi: 10.1107/S1600536808031243 (PMC2959563; doi:10.1107/S1600536808031243)
Supplement: Supplementary file 2 [file e-64-o2165-Isup2.hkl]

# 
# h,k,l, Fc-squared, Fo-squared, sigma(Fo-squared) and status flag 
# 
data_I
_shelx_title '  P21/n' 
_shelx_refln_list_code          4 
_shelx_F_calc_maximum      196.57 
_exptl_crystal_F_000       464.00 
_reflns_d_resolution_high  0.7697 
 
loop_ 
 _symmetry_equiv_pos_as_xyz 
 'x, y, z' 
 '-x+1/2, y+1/2, -z+1/2' 
 '-x, -y, -z' 
 'x-1/2, -y-1/2, z-1/2' 
 
_cell_length_a     7.9447 
_cell_length_b     6.5169 
_cell_length_c    20.2992 
_cell_angle_alpha  90.000 
_cell_angle_beta   91.983 
_cell_angle_gamma  90.000 
 
_shelx_F_squared_multiplier     1.000 
 
loop_ 
 _refln_index_h 
 _refln_index_k 
 _refln_index_l 
 _refln_F_squared_calc 
 _refln_F_squared_meas 
 _refln_F_squared_sigma 
 _refln_observed_status 
   2   0   0     1670.09     1569.94     22.31 o 
   4   0   0     2303.65     2452.86     35.08 o 
   6   0   0       50.54       55.22      2.51 o 
   8   0   0       20.15       18.19      3.15 o 
  10   0   0      459.35      490.65     16.80 o 
   1   1   0      804.46      759.14      6.89 o 
   2   1   0      555.91      517.19      8.24 o 
   3   1   0      169.43      178.07      2.93 o 
   4   1   0     1430.84     1559.11     18.77 o 
   5   1   0       13.54       11.14      0.86 o 
   6   1   0       87.61       75.85      2.04 o 
   7   1   0       17.20       21.41      2.68 o 
   8   1   0        4.59        6.22      1.82 o 
   9   1   0       31.22       28.39      2.93 o 
  10   1   0       26.14       26.75      3.11 o 
   0   2   0    38637.97    37359.38    432.34 o 
   1   2   0      328.90      332.93      3.50 o 
   2   2   0      480.81      490.62      5.55 o 
   3   2   0      128.34      132.85      2.48 o 
   4   2   0     2065.54     2178.58     25.36 o 
   5   2   0      388.87      412.72      6.29 o 
   6   2   0       60.28       62.07      2.40 o 
   7   2   0       81.95       81.69      2.98 o 
   8   2   0       32.37       35.77      2.31 o 
   9   2   0       11.73       14.66      2.43 o 
  10   2   0       10.27        9.52      2.55 o 
   1   3   0      554.69      592.67      6.04 o 
   2   3   0     1439.70     1427.80     17.89 o 
   3   3   0        0.48        0.31      0.51 o 
   4   3   0     1098.17     1114.11     13.92 o 
   5   3   0       28.00       31.50      1.49 o 
   6   3   0        0.08       -1.58      1.10 o 
   7   3   0        1.87        0.81      1.10 o 
   8   3   0       52.52       63.18      3.38 o 
   9   3   0       12.60       18.46      3.28 o 
   0   4   0    10427.21    10861.23    121.40 o 
   1   4   0      402.54      399.00      4.31 o 
   2   4   0       44.54       46.03      1.29 o 
   3   4   0        2.79        2.63      0.62 o 
   4   4   0      190.26      193.56     12.01 o 
   5   4   0       14.07       15.81      1.94 o 
   6   4   0       12.28       16.24      2.15 o 
   7   4   0        0.39        1.39      1.59 o 
   8   4   0       47.77       46.55      2.89 o 
   9   4   0        3.01        1.20      1.67 o 
   1   5   0      100.94       97.78      2.15 o 
   2   5   0      720.59      696.19      7.00 o 
   3   5   0      581.27      595.60     11.53 o 
   4   5   0      215.79      213.95      6.11 o 
   5   5   0       19.38       18.10      2.23 o 
   6   5   0        6.09        6.53      4.53 o 
   7   5   0       98.92       97.52      4.77 o 
   8   5   0      121.31      128.96      4.64 o 
   0   6   0     1855.43     1844.09     23.26 o 
   1   6   0      228.22      231.06      3.77 o 
   2   6   0       25.16       23.27      1.97 o 
   3   6   0        0.85        0.20      1.12 o 
   4   6   0      127.26      131.85      4.18 o 
   5   6   0       65.92       65.39      7.17 o 
   6   6   0        1.07        0.64      2.92 o 
   7   6   0       11.72       14.00      2.79 o 
   1   7   0        2.11        0.14      1.63 o 
   2   7   0        5.43        6.05      2.13 o 
   3   7   0      127.02      116.43      5.25 o 
   4   7   0      383.92      376.67     10.22 o 
   5   7   0       36.72       38.55      3.80 o 
   2   8   0       38.59       36.21      3.46 o 
   3   8   0       38.88       35.29      5.60 o 
  -9   0   1        0.43       -2.38      2.11 o 
  -7   0   1        4.79        7.63      2.26 o 
  -5   0   1      581.72      636.02     10.69 o 
  -3   0   1       58.57       66.78      2.53 o 
  -1   0   1     3634.90     3507.55     49.84 o 
   1   0   1     5842.97     5340.45     85.61 o 
   3   0   1       66.87       82.86      3.57 o 
   5   0   1       36.95       49.33      3.61 o 
   7   0   1        0.00       -0.39      1.08 o 
   9   0   1      126.39      135.97      7.60 o 
 -10   1   1        1.99       -0.45      1.87 o 
  -9   1   1      104.11       91.29      4.56 o 
  -8   1   1        4.31        6.39      1.72 o 
  -7   1   1      179.78      179.37      4.23 o 
  -6   1   1       63.33       68.36      2.92 o 
  -5   1   1      670.69      724.37      8.46 o 
  -4   1   1      147.91      148.82      2.44 o 
  -3   1   1     1954.22     2021.04     23.59 o 
  -2   1   1      188.25      185.43      3.63 o 
  -1   1   1     3730.64     3593.53     34.92 o 
   0   1   1        2.12       -0.80      0.53 o 
   1   1   1     9811.73     9628.31     90.46 o 
   2   1   1       30.00       32.00      1.11 o 
   3   1   1      198.73      195.45      3.37 o 
   4   1   1       68.50       69.46      2.32 o 
   5   1   1      230.19      225.77      4.31 o 
   6   1   1       32.18       37.93      1.56 o 
   7   1   1       26.76       25.71      1.80 o 
   8   1   1       12.52        8.90      1.92 o 
   9   1   1       68.80       53.50      3.63 o 
  10   1   1        1.92        1.23      3.24 o 
 -10   2   1        1.84        3.17      2.25 o 
  -9   2   1       94.36       99.69      4.80 o 
  -8   2   1        0.33        0.71      1.20 o 
  -7   2   1       24.00       25.96      1.91 o 
  -6   2   1        0.15       -0.40      1.18 o 
  -5   2   1      392.35      430.49      6.42 o 
  -4   2   1       63.30       64.07      1.45 o 
  -3   2   1       67.54       69.10      1.98 o 
  -2   2   1       23.07       22.52      0.97 o 
  -1   2   1     1657.46     1708.58     13.94 o 
   0   2   1      145.99      137.19      1.74 o 
   1   2   1     9256.32     9265.98     79.14 o 
   2   2   1       60.61       58.40      1.20 o 
   3   2   1        0.68       -0.98      0.70 o 
   4   2   1        0.12       -0.44      0.67 o 
   5   2   1       25.50       30.67      1.48 o 
   6   2   1        0.21        0.17      1.11 o 
   7   2   1       27.18       23.89      1.90 o 
   8   2   1        0.40        0.57      1.21 o 
   9   2   1       20.36       22.46      2.72 o 
  10   2   1        0.01       -0.36      1.88 o 
  -9   3   1       58.35       51.12      3.72 o 
  -8   3   1       27.00       33.41      2.38 o 
  -7   3   1       56.07       56.24      2.69 o 
  -6   3   1       60.66       60.32      3.95 o 
  -5   3   1      161.28      176.24      3.63 o 
  -4   3   1       81.57       89.29      2.31 o 
  -3   3   1      544.21      566.46      7.77 o 
  -2   3   1        0.14       -0.46      0.41 o 
  -1   3   1        0.04       -0.05      0.36 o 
   0   3   1      318.06      322.09      3.45 o 
   1   3   1     1276.84     1300.34     11.07 o 
   2   3   1       61.16       67.33      1.30 o 
   3   3   1        3.11        6.42      0.64 o 
   4   3   1       18.81       26.77      1.21 o 
   5   3   1       48.12       43.79      2.57 o 
   6   3   1        6.03        3.61      1.84 o 
   7   3   1      103.25       97.67      4.20 o 
   8   3   1       30.04       31.30      2.34 o 
   9   3   1        0.56        1.78      2.23 o 
  -9   4   1      155.02      158.92      5.17 o 
  -8   4   1       22.51       25.55      2.36 o 
  -7   4   1        0.46        1.49      1.59 o 
  -6   4   1        4.83        3.57      2.21 o 
  -5   4   1      150.29      160.97      5.14 o 
  -4   4   1        1.65        1.25      0.76 o 
  -3   4   1      597.22      605.41      7.33 o 
  -2   4   1       17.82       13.07      0.90 o 
  -1   4   1      151.01      174.39      2.45 o 
   0   4   1        2.63        0.99      0.66 o 
   1   4   1     4318.02     4437.25     35.73 o 
   2   4   1       68.28       58.37      1.31 o 
   3   4   1        2.98        4.88      0.72 o 
   4   4   1       14.17       16.78      1.76 o 
   5   4   1       70.43       72.23      3.40 o 
   6   4   1       23.92       24.52      2.40 o 
   7   4   1       96.23       95.18      4.42 o 
   8   4   1       15.10       15.13      2.02 o 
   9   4   1       14.26       11.74      2.14 o 
  -8   5   1        0.28        0.44      1.68 o 
  -7   5   1        0.02        1.29      1.77 o 
  -6   5   1        1.24       -1.35      1.90 o 
  -5   5   1       49.99       47.83      7.29 o 
  -4   5   1       34.78       39.84      6.56 o 
  -3   5   1      177.31      166.33      5.10 o 
  -2   5   1       14.42       15.05      1.11 o 
  -1   5   1       39.69       38.69      1.20 o 
   0   5   1      199.94      194.09      3.58 o 
   1   5   1      175.07      190.97      3.09 o 
   2   5   1        0.54        0.53      0.61 o 
   3   5   1       19.39       17.56      1.39 o 
   4   5   1       31.38       32.30      2.53 o 
   5   5   1       34.92       32.52      2.74 o 
   6   5   1        3.66        3.88      1.72 o 
   7   5   1      119.34      121.28      5.23 o 
   8   5   1       38.91       40.42      3.58 o 
  -7   6   1        3.89        5.49      2.36 o 
  -6   6   1        0.39        0.36      1.89 o 
  -5   6   1       16.58       13.52      2.32 o 
  -4   6   1        3.01        2.54      1.67 o 
  -3   6   1      116.40      112.93      3.75 o 
  -2   6   1       34.86       30.53      2.06 o 
  -1   6   1      177.87      172.40      3.58 o 
   0   6   1       37.94       41.85      1.71 o 
   1   6   1     1526.05     1528.24     15.18 o 
   2   6   1      235.57      230.53      4.47 o 
   3   6   1        0.83        1.41      1.21 o 
   4   6   1       20.85       17.39      2.58 o 
   5   6   1       84.00       93.39      4.04 o 
   6   6   1       36.47       38.42      3.64 o 
   7   6   1        8.29       10.36      2.80 o 
  -5   7   1       26.21       24.39      3.21 o 
  -4   7   1        8.97        7.40      2.21 o 
  -3   7   1       36.68       34.63      2.53 o 
  -2   7   1        3.84        4.39      1.84 o 
  -1   7   1        5.90        9.02      2.69 o 
   0   7   1      164.52      150.14      9.50 o 
   1   7   1       88.21       88.70      3.41 o 
   2   7   1        1.26       -1.01      1.55 o 
   3   7   1        2.84        3.04      1.86 o 
   4   7   1       22.39       25.54      3.06 o 
   5   7   1       33.40       39.05      3.83 o 
  -3   8   1        6.82       10.05      3.43 o 
  -2   8   1        1.43        5.79      2.99 o 
   2   8   1       51.02       48.80      4.09 o 
   3   8   1       24.34       25.46      5.05 o 
 -10   0   2      424.43      475.65     16.46 o 
  -8   0   2        8.97       15.08      3.07 o 
  -6   0   2       20.55       31.78      1.94 o 
  -4   0   2      350.78      393.97      6.88 o 
  -2   0   2    15623.56    14500.53    200.17 o 
   0   0   2     1187.16     1001.95     19.30 o 
   2   0   2       24.83       14.35      0.83 o 
   4   0   2      471.90      511.84     26.01 o 
   6   0   2      104.04       95.65      3.35 o 
   8   0   2      491.13      492.30     14.96 o 
  10   0   2      168.29      125.99      7.83 o 
 -10   1   2        6.00        2.65      2.05 o 
  -9   1   2        0.83       -1.05      1.65 o 
  -8   1   2      488.92      395.71      9.30 o 
  -7   1   2        1.70        1.85      1.03 o 
  -6   1   2       46.84       60.96      2.31 o 
  -5   1   2       19.29       21.50      1.02 o 
  -4   1   2     2358.19     2617.30     26.38 o 
  -3   1   2      158.28      151.91      2.21 o 
  -2   1   2     1823.82     1767.47     25.27 o 
  -1   1   2     1106.14     1040.67      9.44 o 
   0   1   2      538.38      526.53      5.56 o 
   1   1   2      352.32      349.88      4.17 o 
   2   1   2      145.86      145.53      2.97 o 
   3   1   2       13.65       10.19      0.99 o 
   4   1   2      407.38      456.68      6.54 o 
   5   1   2       19.56       19.91      1.24 o 
   6   1   2      122.55      121.61      4.31 o 
   7   1   2       37.75       39.35      2.13 o 
   8   1   2      230.60      231.38      5.34 o 
   9   1   2       61.48       62.21      3.83 o 
  10   1   2        3.74        9.74      2.48 o 
 -10   2   2       65.25       65.43      4.30 o 
  -9   2   2       19.91       15.66      2.53 o 
  -8   2   2       41.13       51.13      3.29 o 
  -7   2   2      129.49      131.21      4.46 o 
  -6   2   2        9.42       21.66      5.21 o 
  -5   2   2       92.49       91.68      2.69 o 
  -4   2   2        6.51       10.04      0.62 o 
  -3   2   2      130.58      136.09      4.23 o 
  -2   2   2      198.10      188.15      2.67 o 
  -1   2   2      371.35      373.29      3.94 o 
   0   2   2    14045.65    13888.83    134.01 o 
   1   2   2     1135.55     1147.41      9.57 o 
   2   2   2      763.66      752.30      7.99 o 
   3   2   2      575.77      612.15      6.83 o 
   4   2   2      204.44      198.90      4.70 o 
   5   2   2       33.29       38.35      1.69 o 
   6   2   2        9.29        8.17      1.12 o 
   7   2   2       49.21       51.08      2.50 o 
   8   2   2       13.88       13.51      2.01 o 
   9   2   2       20.27       28.08      4.87 o 
  -9   3   2       48.17       50.74      3.76 o 
  -8   3   2      315.91      289.14      6.42 o 
  -7   3   2        0.23       -0.86      1.03 o 
  -6   3   2       10.62        8.68      1.32 o 
  -5   3   2        3.52        3.97      0.92 o 
  -4   3   2     2022.80     2175.72     25.76 o 
  -3   3   2      425.54      468.84      7.27 o 
  -2   3   2        1.79        1.81      0.61 o 
  -1   3   2      198.12      214.57      3.09 o 
   0   3   2     1108.90     1144.33     10.84 o 
   1   3   2      100.48      119.15      1.70 o 
   2   3   2        0.08        0.02      0.51 o 
   3   3   2       79.79       90.03      1.75 o 
   4   3   2        1.35        3.36      0.60 o 
   5   3   2       21.56       19.55      2.30 o 
   6   3   2       82.25       77.02      3.59 o 
   7   3   2       28.39       30.87      6.33 o 
   8   3   2        7.27        9.72      1.70 o 
   9   3   2        2.94        0.86      2.33 o 
  -9   4   2        0.49        0.99      2.06 o 
  -8   4   2       33.22       36.91      2.64 o 
  -7   4   2        0.03        0.37      1.25 o 
  -6   4   2        8.36        6.45      2.93 o 
  -5   4   2       10.96       10.71      1.79 o 
  -4   4   2      417.93      436.91      6.88 o 
  -3   4   2       69.98       72.41      2.57 o 
  -2   4   2      201.71      215.32      3.46 o 
  -1   4   2      211.70      212.01      3.08 o 
   0   4   2     2493.31     2606.50     23.62 o 
   1   4   2      755.75      815.28      7.56 o 
   2   4   2        9.71       13.32      0.71 o 
   3   4   2       18.27       20.33      1.05 o 
   4   4   2       97.92      103.39      3.76 o 
   5   4   2      206.26      205.08      5.77 o 
   6   4   2      329.60      336.77      9.42 o 
   7   4   2        4.94        2.83      1.67 o 
   8   4   2       90.79       89.29      4.54 o 
   9   4   2       12.03       12.06      2.19 o 
  -8   5   2      293.38      299.18      7.17 o 
  -7   5   2       36.27       40.52      3.38 o 
  -6   5   2        1.51        0.49      1.63 o 
  -5   5   2      178.90      186.01      5.95 o 
  -4   5   2     1270.84     1304.29     21.90 o 
  -3   5   2        3.01        2.72      0.84 o 
  -2   5   2       39.47       39.31      1.81 o 
  -1   5   2      206.75      212.56      3.09 o 
   0   5   2      480.50      485.14      5.80 o 
   1   5   2      512.97      507.33      7.48 o 
   2   5   2      136.29      145.87      2.68 o 
   3   5   2       15.82       14.57      2.00 o 
   4   5   2       16.99       18.68      1.77 o 
   5   5   2        3.71        3.21      1.53 o 
   6   5   2      131.04      131.36      5.12 o 
   7   5   2       42.02       42.09      3.80 o 
   8   5   2       19.05       19.43      2.79 o 
  -7   6   2        6.33        4.62      2.26 o 
  -6   6   2        1.53       -0.23      2.24 o 
  -5   6   2        0.06       -2.26      1.51 o 
  -4   6   2       50.60       51.76      3.41 o 
  -3   6   2       70.78       71.31      5.18 o 
  -2   6   2        5.35        3.24      1.13 o 
  -1   6   2       86.88       75.78      2.66 o 
   0   6   2     1497.58     1465.69     16.58 o 
   1   6   2      746.36      719.12     15.89 o 
   2   6   2       52.91       55.52      2.21 o 
   3   6   2       35.64       34.95      2.76 o 
   4   6   2       31.90       33.53      4.11 o 
   5   6   2       84.95       75.56      4.47 o 
   6   6   2       36.28       34.64      3.53 o 
   7   6   2       33.82       36.13      7.75 o 
  -5   7   2       43.51       44.51      4.59 o 
  -4   7   2      101.85       96.53      3.87 o 
  -3   7   2       87.81       85.74      4.66 o 
  -2   7   2        2.52        2.80      1.74 o 
  -1   7   2        5.36        4.45      2.38 o 
   0   7   2       34.01       36.07      2.33 o 
   1   7   2       79.12       80.89      3.30 o 
   2   7   2        4.38        2.53      1.43 o 
   3   7   2        6.67        8.56      2.21 o 
   4   7   2       49.70       61.66      4.17 o 
   5   7   2        3.77        0.51      3.82 o 
  -3   8   2        1.63        1.04      2.53 o 
   1   8   2      193.46      179.85      6.42 o 
   2   8   2       13.28       15.07      3.97 o 
   3   8   2        0.08        2.46      2.18 o 
  -9   0   3        0.14       -1.34      1.96 o 
  -7   0   3      362.70      294.95     10.24 o 
  -5   0   3       15.69       13.12      1.16 o 
  -3   0   3       12.00       13.20      1.50 o 
  -1   0   3       23.93       13.20      1.11 o 
   1   0   3     3832.81     3680.82     41.69 o 
   3   0   3      183.28      164.93      5.26 o 
   5   0   3      266.69      222.51      9.09 o 
   7   0   3       61.19       61.76      3.14 o 
   9   0   3        3.11       -2.03      2.07 o 
 -10   1   3        0.51       -0.49      2.01 o 
  -9   1   3       51.63       35.70      3.08 o 
  -8   1   3       11.38        9.76      2.05 o 
  -7   1   3      163.25      133.59      5.16 o 
  -6   1   3       68.28       70.46      2.45 o 
  -5   1   3      142.79      137.86      2.41 o 
  -4   1   3      199.71      200.49      3.36 o 
  -3   1   3     3285.98     3326.64     38.09 o 
  -2   1   3     1213.58     1204.70     12.23 o 
  -1   1   3     3527.18     3415.67     38.39 o 
   0   1   3      498.08      469.48      5.11 o 
   1   1   3     2283.54     2259.11     26.45 o 
   2   1   3      138.36      135.92      2.40 o 
   3   1   3       17.81       17.16      0.90 o 
   4   1   3      144.06      150.63      3.01 o 
   5   1   3      585.64      572.68      8.26 o 
   6   1   3       35.62       38.83      1.65 o 
   7   1   3       13.08       13.64      1.25 o 
   8   1   3       24.68       22.68      2.08 o 
   9   1   3      509.98      570.35     12.44 o 
  10   1   3       16.68       16.34      2.72 o 
  -9   2   3       53.25       60.35      3.88 o 
  -8   2   3        4.16        5.29      2.24 o 
  -7   2   3      272.82      239.95      5.22 o 
  -6   2   3       11.04       10.97      1.31 o 
  -5   2   3       22.52       22.22      1.19 o 
  -4   2   3        4.27        6.49      0.71 o 
  -3   2   3       21.95       21.34      1.08 o 
  -2   2   3       57.68       55.86      1.31 o 
  -1   2   3     1683.27     1591.69     14.47 o 
   0   2   3      309.36      307.46      3.87 o 
   1   2   3      114.38      121.39      1.98 o 
   2   2   3       44.02       40.75      1.21 o 
   3   2   3       45.96       42.57      1.59 o 
   4   2   3       43.82       42.23      2.18 o 
   5   2   3      230.29      220.57      4.24 o 
   6   2   3        0.29        0.72      0.91 o 
   7   2   3       16.20       17.11      1.72 o 
   8   2   3        3.65        3.34      1.36 o 
   9   2   3        7.97        4.89      1.99 o 
  -9   3   3       34.81       21.17      3.24 o 
  -8   3   3       30.70       26.33      2.19 o 
  -7   3   3      247.98      232.69      5.36 o 
  -6   3   3       17.58       20.57      1.35 o 
  -5   3   3       16.00       18.45      1.33 o 
  -4   3   3        0.00       -0.25      0.69 o 
  -3   3   3      652.84      684.23      9.27 o 
  -2   3   3       15.49       16.91      0.77 o 
  -1   3   3        8.92       10.69      0.68 o 
   0   3   3       40.60       45.80      1.63 o 
   1   3   3      746.15      789.47      7.87 o 
   2   3   3      508.41      563.85      5.53 o 
   3   3   3       50.06       51.75      1.90 o 
   4   3   3       63.72       67.51      2.31 o 
   5   3   3       14.20       14.73      1.75 o 
   6   3   3        4.49        4.35      1.53 o 
   7   3   3       13.54       13.15      2.23 o 
   8   3   3        0.78        3.09      1.36 o 
   9   3   3       69.46       85.74      3.75 o 
  -9   4   3       36.80       37.53      3.59 o 
  -8   4   3       12.64       12.86      2.18 o 
  -7   4   3       77.34       76.01      3.29 o 
  -6   4   3       13.42        9.66      2.17 o 
  -5   4   3       47.51       57.31      3.17 o 
  -4   4   3       95.93       98.23      2.80 o 
  -3   4   3      724.64      732.34      8.75 o 
  -2   4   3       10.35       14.01      0.98 o 
  -1   4   3      159.54      152.47      2.52 o 
   0   4   3        0.49       -0.72      0.73 o 
   1   4   3       21.08       29.73      1.13 o 
   2   4   3        0.00        0.45      0.46 o 
   3   4   3        8.08       12.04      1.43 o 
   4   4   3       11.36       10.25      1.31 o 
   5   4   3      103.53      106.98      4.05 o 
   6   4   3       41.50       47.36      6.16 o 
   7   4   3      124.28      130.62      5.04 o 
   8   4   3        7.88       11.59      2.30 o 
  -8   5   3        4.57        1.03      1.77 o 
  -7   5   3       62.31       56.50      3.08 o 
  -6   5   3        1.38       -0.79      1.52 o 
  -5   5   3       24.66       24.06      6.68 o 
  -4   5   3       30.65       41.06      2.89 o 
  -3   5   3      144.44      157.03      3.58 o 
  -2   5   3      115.63      118.07      2.71 o 
  -1   5   3       71.42       69.91      1.87 o 
   0   5   3        0.78        1.91      1.03 o 
   1   5   3      127.56      138.65      2.97 o 
   2   5   3       47.36       49.89      1.93 o 
   3   5   3       18.67       17.96      1.68 o 
   4   5   3        4.72        3.49      1.14 o 
   5   5   3        0.05        0.47      1.18 o 
   6   5   3        0.33        0.50      1.27 o 
   7   5   3        3.39        2.76      1.59 o 
   8   5   3        0.38        2.64      2.24 o 
  -7   6   3       13.82       14.19      2.90 o 
  -6   6   3        0.80        0.86      1.89 o 
  -5   6   3       14.45       15.07      2.44 o 
  -4   6   3       54.70       55.60      3.55 o 
  -3   6   3       26.52       27.21      4.70 o 
  -2   6   3        0.10       -0.18      0.77 o 
  -1   6   3      116.75      114.05      2.86 o 
   0   6   3      110.78      112.00      2.94 o 
   1   6   3        6.89        6.90      1.42 o 
   2   6   3       66.44       61.43      2.85 o 
   3   6   3       19.32       21.26      2.45 o 
   4   6   3       36.46       34.70      3.17 o 
   5   6   3      248.34      253.50      8.04 o 
   6   6   3       14.67       11.19      2.71 o 
   7   6   3        0.03        0.72      2.24 o 
  -5   7   3       25.29       22.18      3.01 o 
  -4   7   3        6.97        2.63      1.62 o 
  -3   7   3      170.97      174.64      6.53 o 
  -2   7   3        2.21        0.27      2.11 o 
  -1   7   3        3.74        1.69      2.15 o 
   0   7   3        7.65        6.54      1.67 o 
   1   7   3       56.55       58.46      3.27 o 
   2   7   3       54.48       51.46      2.90 o 
   3   7   3        0.21       -0.93      1.39 o 
   4   7   3        2.40        3.82      2.24 o 
   5   7   3        0.83        1.07      3.57 o 
  -3   8   3        1.37       -2.34      2.57 o 
   1   8   3      120.43      112.49      4.20 o 
   2   8   3       20.52       20.48      7.63 o 
   3   8   3       17.13       11.41      2.68 o 
 -10   0   4        9.40        9.63      3.53 o 
  -8   0   4      240.15      195.78      8.67 o 
  -6   0   4        1.58        0.93      0.84 o 
  -4   0   4       80.51       74.22      2.17 o 
  -2   0   4    11188.71    10775.83    207.98 o 
   0   0   4     3345.92     3147.81     42.39 o 
   2   0   4     1018.35     1039.33     17.90 o 
   4   0   4       84.63       96.11      4.11 o 
   6   0   4     2010.05     1959.91     29.64 o 
   8   0   4      582.97      583.84     16.96 o 
  10   0   4      662.56      791.71     22.90 o 
 -10   1   4        5.41       -0.60      1.88 o 
  -9   1   4        1.92       -1.87      1.52 o 
  -8   1   4      206.49      148.31      5.20 o 
  -7   1   4        3.96        2.34      1.43 o 
  -6   1   4        2.11        1.25      0.93 o 
  -5   1   4       50.39       50.17      2.22 o 
  -4   1   4      444.64      534.73      7.53 o 
  -3   1   4      504.85      507.94      6.92 o 
  -2   1   4       17.32       27.57      1.12 o 
  -1   1   4       63.22       58.58      0.99 o 
   0   1   4        3.65        3.20      0.56 o 
   1   1   4       80.78       76.37      1.09 o 
   2   1   4     2425.27     2478.83     53.99 o 
   3   1   4       11.27       11.10      0.83 o 
   4   1   4       52.19       54.31      1.55 o 
   5   1   4       59.83       62.83      2.12 o 
   6   1   4      308.07      301.86      6.47 o 
   7   1   4      128.13      131.36      3.13 o 
   8   1   4       12.13       11.87      1.60 o 
   9   1   4       10.10        6.09      2.05 o 
  10   1   4      116.65      151.02     13.52 o 
  -9   2   4       53.07       47.96      5.01 o 
  -8   2   4      283.54      259.24     10.72 o 
  -7   2   4       70.88       63.39      2.73 o 
  -6   2   4        4.88        4.40      1.09 o 
  -5   2   4       59.01       65.95      1.89 o 
  -4   2   4      221.11      230.40      3.66 o 
  -3   2   4       82.80       93.79      2.25 o 
  -2   2   4       87.99       79.74      1.54 o 
  -1   2   4        1.43        2.08      0.43 o 
   0   2   4       17.70       17.56      0.78 o 
   1   2   4      148.77      154.06      2.32 o 
   2   2   4     1116.28     1133.51     14.05 o 
   3   2   4      271.38      306.46      4.89 o 
   4   2   4       54.27       52.91      2.11 o 
   5   2   4      283.89      277.24      4.97 o 
   6   2   4     2616.14     2601.03     31.52 o 
   7   2   4        1.48       -0.77      1.32 o 
   8   2   4        9.61        9.95      2.23 o 
   9   2   4        1.59        2.52      1.54 o 
  -9   3   4        2.85        1.57      1.96 o 
  -8   3   4      325.99      291.42      6.41 o 
  -7   3   4        9.89        8.90      1.54 o 
  -6   3   4        0.68       -0.93      0.79 o 
  -5   3   4        2.32        3.69      0.85 o 
  -4   3   4       39.94       30.02      1.56 o 
  -3   3   4        0.71        1.07      0.69 o 
  -2   3   4      102.35       93.76      1.72 o 
  -1   3   4      488.59      516.64      6.21 o 
   0   3   4      260.20      268.70      3.86 o 
   1   3   4      648.74      683.79      7.85 o 
   2   3   4      284.20      292.61      3.51 o 
   3   3   4       81.46       83.68      2.10 o 
   4   3   4        7.27        9.08      1.09 o 
   5   3   4       14.94       13.63      1.65 o 
   6   3   4       30.83       29.97      3.11 o 
   7   3   4       11.43       10.70      2.70 o 
   8   3   4      105.65      100.45      3.76 o 
   9   3   4       85.87       95.27      3.97 o 
  -9   4   4        3.52        4.87      2.30 o 
  -8   4   4      128.64      132.13      4.45 o 
  -7   4   4        0.89        1.25      1.36 o 
  -6   4   4      221.81      211.51      5.21 o 
  -5   4   4       15.71       15.80      1.46 o 
  -4   4   4        0.49       -0.66      0.82 o 
  -3   4   4       14.42       16.41      1.10 o 
  -2   4   4       19.28       21.93      1.02 o 
  -1   4   4       20.89       25.19      1.20 o 
   0   4   4       91.52       95.63      2.59 o 
   1   4   4       27.22       22.18      1.14 o 
   2   4   4       40.62       38.83      1.35 o 
   3   4   4        4.66        4.38      0.85 o 
   4   4   4       24.48       23.13      1.47 o 
   5   4   4      129.52      127.96      3.81 o 
   6   4   4      652.82      666.31     29.79 o 
   7   4   4       18.70       22.75      2.51 o 
   8   4   4       10.17        5.42      2.03 o 
  -8   5   4      189.39      202.65      5.80 o 
  -7   5   4       41.57       39.44      3.84 o 
  -6   5   4        0.45       -2.03      1.36 o 
  -5   5   4       88.40       83.17      4.06 o 
  -4   5   4       81.37       74.73      6.39 o 
  -3   5   4      242.66      244.30      4.23 o 
  -2   5   4       18.49       16.11      1.09 o 
  -1   5   4       64.59       65.95      2.04 o 
   0   5   4      290.01      285.57      4.60 o 
   1   5   4        3.79        3.04      0.90 o 
   2   5   4      166.44      164.11      3.39 o 
   3   5   4       92.62       96.57      2.91 o 
   4   5   4        0.32       -0.62      0.88 o 
   5   5   4       27.74       28.41      2.20 o 
   6   5   4        3.42        2.86      1.93 o 
   7   5   4      186.45      198.07      7.20 o 
   8   5   4       94.86       95.56      5.37 o 
  -7   6   4        0.64       -0.16      1.91 o 
  -6   6   4       59.81       67.90      4.31 o 
  -5   6   4       25.20       26.16      3.34 o 
  -4   6   4       47.93       43.16      4.53 o 
  -3   6   4        0.34        2.45      1.66 o 
  -2   6   4       41.32       36.60      1.99 o 
  -1   6   4      112.77      113.93      2.90 o 
   0   6   4       10.69       11.70      1.39 o 
   1   6   4       12.89       14.10      3.26 o 
   2   6   4        4.03        5.82      1.40 o 
   3   6   4        1.37        0.78      1.26 o 
   4   6   4       15.19       14.87      1.99 o 
   5   6   4      351.74      354.14      9.71 o 
   6   6   4      637.27      633.31     17.76 o 
   7   6   4       27.89       21.15      3.27 o 
  -5   7   4        0.26       -2.96      2.09 o 
  -4   7   4       32.22       26.91      3.74 o 
  -3   7   4       30.14       32.02      5.62 o 
  -2   7   4        0.97       -0.23      2.11 o 
  -1   7   4        0.03       -0.93      1.45 o 
   0   7   4        6.95        6.43      1.49 o 
   1   7   4       18.88       20.10      2.07 o 
   2   7   4        5.43        2.94      1.52 o 
   3   7   4       48.44       35.12      2.67 o 
   4   7   4       91.28       87.46      5.66 o 
   5   7   4        8.23        9.84      2.68 o 
  -3   8   4        7.69        6.91      3.15 o 
   0   8   4        7.67        6.60      3.49 o 
   1   8   4      106.96       97.34      3.95 o 
   2   8   4        2.39        1.46      1.62 o 
  -9   0   5        0.06       -3.03      2.15 o 
  -7   0   5      338.71      254.78      9.48 o 
  -5   0   5       18.70       20.40      1.36 o 
  -3   0   5      119.65      124.88      4.53 o 
  -1   0   5     2735.42     2609.65     51.06 o 
   1   0   5      429.28      429.81      6.64 o 
   3   0   5      134.02      182.60      3.10 o 
   5   0   5     2005.86     2024.45     77.34 o 
   7   0   5      144.10      137.79      4.58 o 
   9   0   5        6.40       11.28      3.26 o 
 -10   1   5        0.23       -1.96      1.88 o 
  -9   1   5       79.11       82.89      5.03 o 
  -8   1   5       31.38       29.06      4.07 o 
  -7   1   5      415.84      386.25      8.69 o 
  -6   1   5       67.14       68.18      2.80 o 
  -5   1   5       20.87       19.73      1.50 o 
  -4   1   5      504.48      503.71      7.20 o 
  -3   1   5     1592.47     1569.54     18.77 o 
  -2   1   5     1395.36     1406.21     22.58 o 
  -1   1   5     2053.92     2013.89     17.88 o 
   0   1   5       89.93       89.42      2.01 o 
   1   1   5     2179.17     2160.26     24.74 o 
   2   1   5      106.51      109.56      1.97 o 
   3   1   5       58.65       73.78      1.79 o 
   4   1   5      142.62      160.31      3.96 o 
   5   1   5      141.01      155.42      3.44 o 
   6   1   5      159.13      163.29      3.83 o 
   7   1   5       22.09       23.99      1.56 o 
   8   1   5       85.90       88.16      3.30 o 
   9   1   5       21.35       16.76      2.54 o 
  -9   2   5        1.05        0.15      2.49 o 
  -8   2   5       23.11       21.40      6.12 o 
  -7   2   5      446.11      394.77      7.12 o 
  -6   2   5        2.57        3.51      0.86 o 
  -5   2   5       57.12       58.98      1.83 o 
  -4   2   5       41.04       40.50      1.41 o 
  -3   2   5      114.87      115.88      2.21 o 
  -2   2   5       41.80       47.77      1.16 o 
  -1   2   5      129.44      127.85      2.12 o 
   0   2   5      263.29      269.39      3.62 o 
   1   2   5       79.11       71.35      1.38 o 
   2   2   5        2.55        3.84      0.55 o 
   3   2   5        1.41        0.48      0.52 o 
   4   2   5        0.64        0.61      0.70 o 
   5   2   5     1337.58     1314.87     20.37 o 
   6   2   5       13.44       17.13      3.95 o 
   7   2   5       70.97       67.23      3.48 o 
   8   2   5        0.38       -0.73      1.17 o 
   9   2   5      111.45      121.86      5.12 o 
  -9   3   5       82.34       81.84      4.60 o 
  -8   3   5       30.83       27.03      2.73 o 
  -7   3   5       32.81       32.10      2.18 o 
  -6   3   5        6.29        6.30      1.04 o 
  -5   3   5        1.39        2.51      1.32 o 
  -4   3   5        3.20        3.13      0.84 o 
  -3   3   5        1.04        2.36      0.81 o 
  -2   3   5       50.92       54.17      1.34 o 
  -1   3   5       91.02       86.98      1.89 o 
   0   3   5      253.53      287.66      4.11 o 
   1   3   5     1059.29     1030.55     11.21 o 
   2   3   5       95.17      111.58      2.26 o 
   3   3   5      210.99      210.78      3.56 o 
   4   3   5        1.86        0.44      0.69 o 
   5   3   5        4.78        5.47      1.00 o 
   6   3   5       23.82       22.92      2.61 o 
   7   3   5      128.65      122.50      9.40 o 
   8   3   5        0.68        1.55      1.59 o 
   9   3   5       25.64       27.76      2.23 o 
  -8   4   5        4.83        6.23      2.98 o 
  -7   4   5      228.28      219.22      6.18 o 
  -6   4   5      102.53      107.63      3.60 o 
  -5   4   5      274.56      286.56      5.55 o 
  -4   4   5       38.77       36.51      1.86 o 
  -3   4   5      278.29      275.18      4.35 o 
  -2   4   5        3.32        3.01      0.70 o 
  -1   4   5        0.77        1.02      0.62 o 
   0   4   5        3.67        5.80      1.31 o 
   1   4   5      103.98       95.91      2.39 o 
   2   4   5        8.99        9.24      1.07 o 
   3   4   5       12.18        9.99      1.01 o 
   4   4   5       98.92      101.10      2.68 o 
   5   4   5     1887.50     1880.42     20.87 o 
   6   4   5       31.59       35.99      2.42 o 
   7   4   5      690.89      712.90     11.82 o 
   8   4   5        0.45        1.13      1.46 o 
  -8   5   5        1.05        3.09      1.84 o 
  -7   5   5       44.08       47.44      3.83 o 
  -6   5   5        5.36        5.55      1.55 o 
  -5   5   5        0.03       -0.72      1.36 o 
  -4   5   5       78.22       82.56      2.92 o 
  -3   5   5       88.96       93.35      2.55 o 
  -2   5   5        1.44        1.00      0.76 o 
  -1   5   5       14.62       13.64      1.15 o 
   0   5   5        4.59        6.86      2.43 o 
   1   5   5       85.87       85.85      2.33 o 
   2   5   5       24.27       31.58      1.59 o 
   3   5   5        8.95        7.08      1.43 o 
   4   5   5       12.87        7.04      1.50 o 
   5   5   5        0.05        1.95      1.32 o 
   6   5   5      210.50      207.30      7.11 o 
   7   5   5      158.26      174.82      6.75 o 
   8   5   5        0.04        0.48      2.06 o 
  -7   6   5      309.18      346.81      9.92 o 
  -6   6   5       26.67       23.77      3.51 o 
  -5   6   5        2.40        4.56      1.97 o 
  -4   6   5       14.85        9.83      3.72 o 
  -3   6   5        0.02       -0.96      1.96 o 
  -2   6   5       82.44       87.57      2.98 o 
  -1   6   5       51.28       52.98      2.08 o 
   0   6   5      168.35      161.16      5.18 o 
   1   6   5        1.36        0.72      1.09 o 
   2   6   5       31.55       27.39      3.25 o 
   3   6   5       70.86       73.20      3.19 o 
   4   6   5       17.01       15.98      1.98 o 
   5   6   5      401.62      395.47     10.37 o 
   6   6   5        0.13        2.62      2.22 o 
  -5   7   5        7.01        7.56      3.34 o 
  -4   7   5        6.04        5.64      2.99 o 
  -3   7   5       17.61        6.71      2.92 o 
  -2   7   5      121.66      124.92      6.91 o 
  -1   7   5        0.02       -1.64      1.91 o 
   0   7   5        2.59        1.67      1.33 o 
   1   7   5      115.12      119.87      4.04 o 
   2   7   5       22.17       22.52      2.24 o 
   3   7   5       13.31       10.67      1.91 o 
   4   7   5        0.98        0.08      1.59 o 
   5   7   5        6.73        5.33      2.38 o 
   0   8   5        1.50        2.49      1.95 o 
   1   8   5       12.97       16.11      3.27 o 
   2   8   5       31.30       34.21      4.01 o 
 -10   0   6       25.00       34.07      4.99 o 
  -8   0   6      268.88      230.12      9.51 o 
  -6   0   6      278.23      259.89      9.05 o 
  -4   0   6     1706.01     1821.43     37.98 o 
  -2   0   6     2453.28     2525.55     49.99 o 
   0   0   6        2.20        0.59      0.54 o 
   2   0   6      399.28      425.40      7.95 o 
   4   0   6      794.13      779.88     10.15 o 
   6   0   6     5544.88     5504.29    170.94 o 
   8   0   6      434.94      452.49      9.98 o 
 -10   1   6       65.59       76.74      4.62 o 
  -9   1   6        0.31        2.40      1.88 o 
  -8   1   6      148.85      121.06      4.90 o 
  -7   1   6        0.13       -1.07      1.26 o 
  -6   1   6        0.39        0.30      1.48 o 
  -5   1   6       88.91       93.03      2.54 o 
  -4   1   6      239.58      218.40      3.93 o 
  -3   1   6       72.29       75.07      2.46 o 
  -2   1   6        7.35        9.05      0.54 o 
  -1   1   6       64.97       60.01      1.09 o 
   0   1   6        1.74        0.00      0.36 o 
   1   1   6        0.42        0.30      0.35 o 
   2   1   6     4288.72     4392.62     88.21 o 
   3   1   6      192.88      217.19      5.57 o 
   4   1   6      419.69      501.56     12.63 o 
   5   1   6      155.75      157.21      2.64 o 
   6   1   6      732.82      723.74     10.59 o 
   7   1   6       29.74       34.38      1.84 o 
   8   1   6      129.66      140.13      4.81 o 
   9   1   6        1.47       -0.91      1.64 o 
  -9   2   6       41.42       41.01      3.42 o 
  -8   2   6      120.24      113.94      3.62 o 
  -7   2   6        1.77        1.26      0.90 o 
  -6   2   6      228.81      218.58      3.92 o 
  -5   2   6       30.58       33.43      1.45 o 
  -4   2   6      104.27      110.94      2.34 o 
  -3   2   6      174.60      190.23      3.68 o 
  -2   2   6        0.61        0.33      0.38 o 
  -1   2   6       61.02       61.49      1.51 o 
   0   2   6      113.30      106.84      2.01 o 
   1   2   6      420.92      449.10      5.30 o 
   2   2   6       57.78       52.41      1.37 o 
   3   2   6       80.33       94.66      2.14 o 
   4   2   6      554.21      541.96      6.96 o 
   5   2   6        6.58        5.15      0.80 o 
   6   2   6     2990.05     2933.59     30.89 o 
   7   2   6      163.45      169.02      4.28 o 
   8   2   6       22.18       26.30      2.42 o 
   9   2   6       22.70       23.44      2.42 o 
  -9   3   6        0.96        0.47      1.97 o 
  -8   3   6       42.42       32.75      3.02 o 
  -7   3   6        8.56        7.23      1.20 o 
  -6   3   6      149.13      150.22      4.24 o 
  -5   3   6        3.03        3.62      1.01 o 
  -4   3   6       38.99       36.57      1.72 o 
  -3   3   6       16.67       20.06      1.31 o 
  -2   3   6       70.12       71.59      1.71 o 
  -1   3   6      260.67      286.75      4.09 o 
   0   3   6        2.22        1.59      0.59 o 
   1   3   6       71.85       65.32      1.53 o 
   2   3   6     3066.45     3061.99     30.86 o 
   3   3   6       57.97       56.60      1.73 o 
   4   3   6      363.53      360.83      5.39 o 
   5   3   6       58.43       61.71      2.17 o 
   6   3   6     1267.84     1252.95     14.78 o 
   7   3   6       50.20       58.72      3.73 o 
   8   3   6       38.47       36.55      2.49 o 
   9   3   6       11.02       13.85      1.82 o 
  -8   4   6       17.26       15.59      2.09 o 
  -7   4   6       15.36       13.32      1.83 o 
  -6   4   6        3.97        4.53      1.67 o 
  -5   4   6       15.43       16.69      1.35 o 
  -4   4   6        9.99       10.09      1.30 o 
  -3   4   6        9.03        9.11      1.12 o 
  -2   4   6        5.66        8.20      0.88 o 
  -1   4   6       31.35       34.18      1.51 o 
   0   4   6       22.42       24.60      1.74 o 
   1   4   6       31.34       36.31      2.90 o 
   2   4   6        9.40        9.02      0.96 o 
   3   4   6        1.77        2.29      0.77 o 
   4   4   6        0.18       -0.61      0.75 o 
   5   4   6      116.57      136.76      4.45 o 
   6   4   6     2225.72     2201.68     28.35 o 
   7   4   6      145.08      144.84      6.83 o 
   8   4   6        4.77        4.86      2.20 o 
  -8   5   6        3.01        0.69      1.67 o 
  -7   5   6        0.01       -0.84      1.50 o 
  -6   5   6      153.38      149.09      4.49 o 
  -5   5   6       34.24       35.68      2.97 o 
  -4   5   6       68.73       66.68      2.70 o 
  -3   5   6       93.11      100.34      3.01 o 
  -2   5   6       50.93       52.78      1.88 o 
  -1   5   6      128.78      129.04      2.94 o 
   0   5   6       12.20       14.57      2.68 o 
   1   5   6      328.30      320.04      6.14 o 
   2   5   6     1039.89     1001.38     14.26 o 
   3   5   6      189.68      189.32      4.78 o 
   4   5   6      195.43      190.73      5.02 o 
   5   5   6      186.48      184.82      7.91 o 
   6   5   6     1039.42     1058.48     25.49 o 
   7   5   6       11.95        6.71      3.95 o 
  -6   6   6       23.89       26.26      3.20 o 
  -5   6   6        3.30        7.56      2.99 o 
  -4   6   6        5.37        3.45      2.49 o 
  -3   6   6       15.84       14.92      2.04 o 
  -2   6   6       78.85       84.31      2.98 o 
  -1   6   6       75.70       73.79      2.79 o 
   0   6   6        4.40        3.11      1.25 o 
   1   6   6        9.91       12.06      1.66 o 
   2   6   6       36.14       34.29      2.34 o 
   3   6   6       14.96       14.31      1.90 o 
   4   6   6       10.17        8.82      1.73 o 
   5   6   6       72.01       80.25      6.79 o 
   6   6   6      778.19      759.90     26.80 o 
  -5   7   6        1.46        0.50      2.72 o 
  -4   7   6        0.74       -0.42      2.53 o 
  -3   7   6       21.93       28.62      4.22 o 
  -2   7   6        0.03        1.96      2.30 o 
  -1   7   6       40.65       41.25      3.04 o 
   0   7   6       13.12        9.93      1.67 o 
   1   7   6      151.96      131.88      8.19 o 
   2   7   6      618.30      583.59     10.74 o 
   3   7   6      110.44      118.46      4.42 o 
   4   7   6        1.75       -0.14      1.50 o 
   5   7   6       29.00       30.65      3.51 o 
   0   8   6       14.17       15.70      3.14 o 
   1   8   6        0.50        0.80      1.57 o 
   2   8   6       30.77       37.06      2.87 o 
  -9   0   7       36.71       37.21      4.64 o 
  -7   0   7      259.08      229.04      8.98 o 
  -5   0   7       58.52       54.21      3.68 o 
  -3   0   7       11.12        9.21      1.50 o 
  -1   0   7      903.54      925.37     13.47 o 
   1   0   7      702.08      721.31     10.81 o 
   3   0   7       83.88       81.73      2.40 o 
   5   0   7       13.31        7.80      1.28 o 
   7   0   7      278.90      285.30      7.21 o 
   9   0   7       24.06       27.12      3.99 o 
  -9   1   7       87.94       83.94      4.52 o 
  -8   1   7       21.88       18.76      2.59 o 
  -7   1   7      164.95      167.32      7.19 o 
  -6   1   7      115.45      111.52      4.05 o 
  -5   1   7      448.72      408.42      8.16 o 
  -4   1   7      900.78      895.02     14.44 o 
  -3   1   7     1556.49     1627.96     16.59 o 
  -2   1   7      606.81      604.38      6.68 o 
  -1   1   7      108.51       97.45      1.50 o 
   0   1   7       45.66       42.71      1.16 o 
   1   1   7     1211.46     1197.81     12.30 o 
   2   1   7      189.11      203.85      2.52 o 
   3   1   7     2863.11     3153.84     71.56 o 
   4   1   7      158.72      175.91      5.34 o 
   5   1   7      140.83      132.57      2.63 o 
   6   1   7      144.38      147.47      3.27 o 
   7   1   7     2365.27     2372.87     22.96 o 
   8   1   7      146.59      152.88      3.78 o 
   9   1   7        3.44        5.40      1.71 o 
  -9   2   7        4.47        4.71      2.03 o 
  -8   2   7        0.26       -0.83      1.15 o 
  -7   2   7       83.55       74.13      2.81 o 
  -6   2   7        5.91        6.18      1.00 o 
  -5   2   7        9.42       11.97      1.03 o 
  -4   2   7       15.70       16.40      1.21 o 
  -3   2   7      856.84      875.94     11.19 o 
  -2   2   7       85.70       88.60      1.56 o 
  -1   2   7        9.25       10.42      0.55 o 
   0   2   7        3.26        3.39      0.57 o 
   1   2   7       25.35       35.60      1.49 o 
   2   2   7      112.33      118.16      2.02 o 
   3   2   7       35.24       38.62      1.43 o 
   4   2   7       44.36       42.38      1.57 o 
   5   2   7      130.91      122.58      2.94 o 
   6   2   7       68.46       65.76      2.29 o 
   7   2   7      684.42      685.39     12.57 o 
   8   2   7        5.55        6.64      1.33 o 
   9   2   7       14.80       12.57      1.76 o 
  -9   3   7        0.08        0.57      1.94 o 
  -8   3   7        2.99        5.00      1.97 o 
  -7   3   7        0.59        0.16      0.95 o 
  -6   3   7       29.39       32.16      1.70 o 
  -5   3   7       69.26       65.17      2.09 o 
  -4   3   7        0.18        0.11      0.74 o 
  -3   3   7       48.79       59.45      1.49 o 
  -2   3   7      156.15      162.57      2.41 o 
  -1   3   7      152.05      144.39      2.80 o 
   0   3   7      559.77      592.53      7.28 o 
   1   3   7      102.06      102.21      2.68 o 
   2   3   7       12.58       24.06      1.31 o 
   3   3   7      274.74      290.79      4.60 o 
   4   3   7       78.26       77.32      2.22 o 
   5   3   7      178.29      172.61      3.59 o 
   6   3   7       45.53       45.97      2.13 o 
   7   3   7      931.52      959.95     14.41 o 
   8   3   7        7.06        9.11      1.76 o 
   9   3   7        6.41        5.49      1.93 o 
  -8   4   7       32.88       35.56      2.66 o 
  -7   4   7      336.54      364.62      7.40 o 
  -6   4   7        3.15        3.79      1.50 o 
  -5   4   7      633.20      641.65      8.48 o 
  -4   4   7        0.43       -0.58      0.86 o 
  -3   4   7        0.05        3.00      0.90 o 
  -2   4   7        9.58        7.74      0.89 o 
  -1   4   7       44.35       44.70      2.00 o 
   0   4   7        0.12        1.30      0.80 o 
   1   4   7        9.73        9.43      1.21 o 
   2   4   7        6.41        5.79      0.86 o 
   3   4   7       39.87       36.96      1.62 o 
   4   4   7      179.70      185.70      3.72 o 
   5   4   7      233.42      232.64      5.53 o 
   6   4   7       50.50       50.59      3.55 o 
   7   4   7       51.45       62.31      4.11 o 
   8   4   7        2.16        0.70      2.01 o 
  -7   5   7        1.24        1.54      1.56 o 
  -6   5   7       16.80       17.25      1.99 o 
  -5   5   7        8.98        7.49      2.65 o 
  -4   5   7       49.02       46.44      2.80 o 
  -3   5   7       11.46        9.38      1.32 o 
  -2   5   7        1.04        0.60      0.81 o 
  -1   5   7        0.46        0.69      0.85 o 
   0   5   7       11.93        8.35      1.83 o 
   1   5   7      387.12      370.28      6.81 o 
   2   5   7        9.62        6.11      2.10 o 
   3   5   7      254.85      266.25      5.86 o 
   4   5   7       18.25       12.43      1.79 o 
   5   5   7       62.32       44.37      2.75 o 
   6   5   7        0.94        0.56      2.15 o 
   7   5   7      375.57      384.93     10.61 o 
  -6   6   7       25.80       27.62      4.45 o 
  -5   6   7       29.38       34.76      4.49 o 
  -4   6   7        3.53        5.37      2.72 o 
  -3   6   7       54.59       57.70      2.61 o 
  -2   6   7      263.05      272.94      5.69 o 
  -1   6   7       12.03       17.00      1.64 o 
   0   6   7      184.93      170.85      4.42 o 
   1   6   7        3.10        0.36      1.41 o 
   2   6   7       99.50       97.71      3.59 o 
   3   6   7       45.31       44.82      2.70 o 
   4   6   7       10.18        9.40      1.84 o 
   5   6   7       13.41       13.37      2.07 o 
   6   6   7        7.34        5.75      2.49 o 
  -5   7   7       23.26       22.90      4.45 o 
  -4   7   7       39.18       34.76      4.80 o 
  -3   7   7        7.72       12.12      3.38 o 
  -2   7   7       55.84       66.49      5.14 o 
  -1   7   7       31.16       31.27      2.48 o 
   0   7   7       21.31       21.42      2.09 o 
   1   7   7       97.37       94.73      3.71 o 
   2   7   7        1.57        3.31      1.60 o 
   3   7   7      115.20      102.78      4.10 o 
   4   7   7       14.46       13.51      3.04 o 
   5   7   7       54.15       57.11      4.38 o 
   0   8   7       11.28       13.13      2.12 o 
   1   8   7        0.11       -1.33      1.53 o 
  -8   0   8       89.85       94.84      6.10 o 
  -6   0   8      361.00      342.79     10.93 o 
  -4   0   8     2141.26     2096.63     43.43 o 
  -2   0   8     1286.57     1446.57     29.77 o 
   0   0   8        0.57        0.06      0.39 o 
   2   0   8     1149.50     1147.24     13.96 o 
   4   0   8      138.50      107.61      4.74 o 
   6   0   8        5.87        6.17      1.74 o 
   8   0   8       40.07       37.58      3.26 o 
  -9   1   8        0.65       -1.54      3.64 o 
  -8   1   8        0.12        0.74      1.57 o 
  -7   1   8       17.03       16.39      2.18 o 
  -6   1   8       33.72       32.31      2.30 o 
  -5   1   8       35.42       37.70      2.25 o 
  -4   1   8        3.80        3.01      1.01 o 
  -3   1   8      114.90      120.05      2.05 o 
  -2   1   8     1462.29     1564.21     15.90 o 
  -1   1   8       40.92       37.58      1.07 o 
   0   1   8        3.93        4.59      0.77 o 
   1   1   8       22.89       23.03      1.06 o 
   2   1   8     4151.49     4435.14     38.71 o 
   3   1   8       26.91       27.32      1.00 o 
   4   1   8       26.67       20.38      0.77 o 
   5   1   8       89.22       89.01      1.80 o 
   6   1   8      983.59      981.56     11.89 o 
   7   1   8       18.54       20.58      1.39 o 
   8   1   8        0.34        1.55      1.49 o 
   9   1   8       14.35       18.07      2.30 o 
  -9   2   8       11.87       12.52      2.54 o 
  -8   2   8        4.55        5.74      1.47 o 
  -7   2   8       35.32       28.90      1.99 o 
  -6   2   8      335.90      338.47      6.45 o 
  -5   2   8       60.02       65.26      2.32 o 
  -4   2   8      652.04      619.16      8.76 o 
  -3   2   8       63.53       63.50      1.71 o 
  -2   2   8      478.47      546.35      5.74 o 
  -1   2   8      155.50      156.36      2.18 o 
   0   2   8       17.04       18.64      0.96 o 
   1   2   8       79.55       88.12      1.76 o 
   2   2   8      227.91      225.08      2.75 o 
   3   2   8        0.63        0.64      0.54 o 
   4   2   8      113.03      102.23      2.39 o 
   5   2   8       99.02      102.19      2.33 o 
   6   2   8      139.93      134.40      3.20 o 
   7   2   8       16.69       18.87      2.09 o 
   8   2   8        0.18        0.41      1.06 o 
   9   2   8       10.78       10.10      1.97 o 
  -9   3   8        0.63        0.04      2.13 o 
  -8   3   8       14.85       12.63      2.34 o 
  -7   3   8       49.12       51.45      3.25 o 
  -6   3   8       70.29       70.48      2.72 o 
  -5   3   8       25.31       26.22      1.68 o 
  -4   3   8       18.26       20.99      1.65 o 
  -3   3   8      217.13      232.42      3.43 o 
  -2   3   8      903.84      931.52     10.08 o 
  -1   3   8       12.90       16.19      0.77 o 
   0   3   8       67.42       56.90      1.72 o 
   1   3   8        0.08        0.33      0.92 o 
   2   3   8     1824.95     1891.47     19.80 o 
   3   3   8       17.22       20.34      1.16 o 
   4   3   8      102.54      104.08      2.80 o 
   5   3   8       43.55       50.41      2.53 o 
   6   3   8      300.98      288.90      4.60 o 
   7   3   8       11.94       12.56      1.69 o 
   8   3   8        5.22        4.71      2.04 o 
   9   3   8       45.65       48.26      3.20 o 
  -8   4   8       22.76       17.80      2.80 o 
  -7   4   8       79.99       85.97      6.81 o 
  -6   4   8      211.01      226.82      5.06 o 
  -5   4   8        0.64        0.79      1.05 o 
  -4   4   8       57.63       56.87      2.29 o 
  -3   4   8       12.37       12.96      1.07 o 
  -2   4   8      232.39      251.04      4.10 o 
  -1   4   8       35.16       37.33      2.43 o 
   0   4   8        1.78       -0.06      1.41 o 
   1   4   8       13.49       14.17      1.36 o 
   2   4   8        0.14        0.82      0.90 o 
   3   4   8       17.50       20.42      1.74 o 
   4   4   8      239.31      217.30      5.22 o 
   5   4   8       77.65       71.48      3.10 o 
   6   4   8      180.72      182.48      6.72 o 
   7   4   8       33.11       35.43      3.29 o 
   8   4   8        5.49        3.82      2.19 o 
  -7   5   8       27.09       29.43      4.64 o 
  -6   5   8       63.94       62.42      5.68 o 
  -5   5   8       16.20       18.18      3.07 o 
  -4   5   8       19.72       20.28      2.14 o 
  -3   5   8        1.69        1.48      1.04 o 
  -2   5   8      440.51      452.01      6.49 o 
  -1   5   8      163.87      158.92      3.40 o 
   0   5   8       24.50       19.23      1.62 o 
   1   5   8        1.47        1.50      1.13 o 
   2   5   8      582.31      576.85      9.56 o 
   3   5   8       20.77       18.08      1.87 o 
   4   5   8      148.78      150.64      4.47 o 
   5   5   8        8.85       10.42      1.81 o 
   6   5   8       84.61      100.58      4.04 o 
   7   5   8      101.15      109.83      5.55 o 
  -6   6   8       89.89       82.29      6.68 o 
  -5   6   8       55.87       59.77      5.72 o 
  -4   6   8       10.97       10.97      3.26 o 
  -3   6   8      107.15      111.91      3.61 o 
  -2   6   8       93.49       92.19      3.28 o 
  -1   6   8        6.39        5.46      1.38 o 
   0   6   8       28.54       20.20      1.88 o 
   1   6   8        2.98        2.86      1.31 o 
   2   6   8       10.52       12.76      2.22 o 
   3   6   8        2.23        2.64      1.44 o 
   4   6   8       51.86       49.50      2.95 o 
   5   6   8       41.26       32.57      2.67 o 
   6   6   8      134.91      142.94      6.37 o 
  -4   7   8        1.76        4.83      3.22 o 
  -3   7   8        1.04        1.00      2.84 o 
  -2   7   8      131.60      133.19      4.99 o 
  -1   7   8      103.09       95.82      5.12 o 
   0   7   8       10.24        9.12      1.68 o 
   1   7   8       18.35       21.79      2.19 o 
   2   7   8      113.60      101.87      4.04 o 
   3   7   8       53.72       43.50      4.05 o 
   4   7   8        1.95        1.09      1.67 o 
   0   8   8       26.82       27.62      3.04 o 
   1   8   8        3.06        5.71      1.90 o 
  -7   0   9       99.85       94.23      5.87 o 
  -5   0   9      634.39      617.84     15.92 o 
  -3   0   9        6.68        4.45      1.34 o 
  -1   0   9     3858.29     4183.97     56.70 o 
   1   0   9     1160.68     1209.43     17.71 o 
   3   0   9     1574.95     1784.34     21.31 o 
   5   0   9      148.64      145.80      3.30 o 
   7   0   9        5.33        6.28      1.94 o 
   9   0   9       18.09       13.47      3.45 o 
  -9   1   9        8.91       10.99      2.41 o 
  -8   1   9       37.92       35.70      6.98 o 
  -7   1   9        1.66        2.46      1.59 o 
  -6   1   9      346.72      330.97      7.67 o 
  -5   1   9        5.35        4.47      2.26 o 
  -4   1   9      547.25      558.27      6.87 o 
  -3   1   9      306.16      268.04      3.70 o 
  -2   1   9       45.55       46.27      1.47 o 
  -1   1   9      224.99      225.58      2.83 o 
   0   1   9       89.38       89.58      1.61 o 
   1   1   9      472.25      517.83      6.07 o 
   2   1   9      144.78      148.69      2.76 o 
   3   1   9      115.08      136.51      2.53 o 
   4   1   9      252.86      262.80      5.60 o 
   5   1   9      419.47      431.81      5.67 o 
   6   1   9      307.06      303.89      8.18 o 
   7   1   9       25.01       23.32      1.61 o 
   8   1   9       26.16       26.35      1.86 o 
   9   1   9        0.10        0.30      1.36 o 
  -9   2   9        8.90       10.06      2.40 o 
  -8   2   9        4.14        1.11      1.31 o 
  -7   2   9       14.39       18.46      2.63 o 
  -6   2   9      180.38      169.69      5.99 o 
  -5   2   9       35.31       30.80      1.75 o 
  -4   2   9       16.68       18.56      1.70 o 
  -3   2   9      588.93      621.38      7.19 o 
  -2   2   9      333.98      367.27      4.25 o 
  -1   2   9     2355.30     2584.86     23.22 o 
   0   2   9       70.26       68.83      1.81 o 
   1   2   9       16.72       14.57      1.79 o 
   2   2   9        5.85        5.97      0.49 o 
   3   2   9      338.74      382.43      4.33 o 
   4   2   9       63.60       61.15      1.88 o 
   5   2   9      545.90      534.53      6.51 o 
   6   2   9       14.67       14.81      1.90 o 
   7   2   9       96.18       99.27      3.35 o 
   8   2   9       15.54       17.87      1.92 o 
   9   2   9        0.29        0.95      1.52 o 
  -9   3   9      147.49      155.02     14.56 o 
  -8   3   9        1.63        1.35      1.83 o 
  -7   3   9        4.53        4.02      1.30 o 
  -6   3   9       30.90       32.82      2.01 o 
  -5   3   9      257.79      257.25      5.09 o 
  -4   3   9       57.39       59.28      2.19 o 
  -3   3   9        1.57        1.42      0.71 o 
  -2   3   9      253.34      272.70      3.53 o 
  -1   3   9      284.56      287.11      3.56 o 
   0   3   9      141.66      162.37      3.50 o 
   1   3   9       60.83       54.99      2.08 o 
   2   3   9       93.70       90.12      2.52 o 
   3   3   9      626.60      667.38      8.25 o 
   4   3   9       24.54       24.39      1.38 o 
   5   3   9      127.05      129.46      3.11 o 
   6   3   9        6.06        5.98      1.22 o 
   7   3   9      144.56      139.09      5.53 o 
   8   3   9       70.27       77.25      4.49 o 
  -8   4   9       17.96       15.20      2.68 o 
  -7   4   9      562.75      581.98     12.35 o 
  -6   4   9      136.82      156.62      4.21 o 
  -5   4   9      709.06      724.06     10.70 o 
  -4   4   9        9.71       10.48      1.29 o 
  -3   4   9       35.76       35.74      1.57 o 
  -2   4   9      164.71      170.28      3.29 o 
  -1   4   9      485.80      513.43      6.93 o 
   0   4   9        7.00        8.94      1.18 o 
   1   4   9        9.53        7.37      1.20 o 
   2   4   9      108.29      110.56      3.32 o 
   3   4   9     1131.55     1111.02     15.54 o 
   4   4   9       29.99       30.42      2.14 o 
   5   4   9       52.47       38.51      2.46 o 
   6   4   9        0.01       -0.66      1.19 o 
   7   4   9       11.73       12.14      2.47 o 
   8   4   9        0.88        3.73      2.13 o 
  -7   5   9        0.88       -1.42      2.38 o 
  -6   5   9      223.10      236.75     10.82 o 
  -5   5   9      207.30      218.45      9.00 o 
  -4   5   9       25.08       20.32      2.31 o 
  -3   5   9        4.25        4.74      1.26 o 
  -2   5   9        3.17        2.45      0.98 o 
  -1   5   9        0.12       -0.37      0.84 o 
   0   5   9        5.98        2.68      1.38 o 
   1   5   9       12.57       11.24      1.47 o 
   2   5   9       14.41       12.01      3.25 o 
   3   5   9      251.74      235.16      5.59 o 
   4   5   9      100.85       94.35      3.62 o 
   5   5   9       23.43       16.75      2.01 o 
   6   5   9       29.10       23.02      2.38 o 
   7   5   9       90.69       91.31      5.22 o 
  -6   6   9       52.29       69.02      6.37 o 
  -5   6   9       70.33       71.90      6.29 o 
  -4   6   9       18.09       19.82      2.47 o 
  -3   6   9      222.63      232.85      5.41 o 
  -2   6   9       21.25       17.23      2.71 o 
  -1   6   9      390.59      415.34      7.82 o 
   0   6   9      173.48      156.39      4.31 o 
   1   6   9       35.26       30.47      2.24 o 
   2   6   9        1.30        0.57      1.43 o 
   3   6   9       40.01       41.13      2.66 o 
   4   6   9       42.30       42.84      2.99 o 
   5   6   9       42.20       40.97      3.03 o 
   6   6   9        1.42        4.31      1.89 o 
  -4   7   9      220.66      233.80     11.01 o 
  -3   7   9       22.09       24.67      4.22 o 
  -2   7   9       29.77       32.89      7.12 o 
  -1   7   9       25.03       28.57      3.22 o 
   0   7   9        1.12        0.10      1.82 o 
   1   7   9        0.04        0.64      1.39 o 
   2   7   9        0.31        0.56      1.51 o 
   3   7   9      148.61      147.84      5.02 o 
   4   7   9        1.41        0.42      1.63 o 
  -8   0  10       66.24       57.93      4.99 o 
  -6   0  10     3334.82     3212.75     66.53 o 
  -4   0  10       97.52      110.84      5.03 o 
  -2   0  10     2750.14     3063.73     42.39 o 
   0   0  10       16.65       18.43      1.16 o 
   2   0  10      656.96      713.06      9.41 o 
   4   0  10      151.45      151.88      3.26 o 
   6   0  10      171.83      176.42      4.10 o 
   8   0  10        0.05        0.43      2.80 o 
  -9   1  10        0.15        3.30      2.09 o 
  -8   1  10       16.07       17.11      2.41 o 
  -7   1  10       15.18       11.75      2.05 o 
  -6   1  10      152.08      152.09      6.45 o 
  -5   1  10        9.75       10.81      1.69 o 
  -4   1  10       38.49       48.53      1.39 o 
  -3   1  10      127.12      132.13      2.37 o 
  -2   1  10      198.89      220.67      3.22 o 
  -1   1  10        9.29        8.67      0.75 o 
   0   1  10      135.93      140.21      2.16 o 
   1   1  10        4.59        6.04      0.72 o 
   2   1  10       24.15       22.41      0.88 o 
   3   1  10       87.54       84.13      1.81 o 
   4   1  10       13.44       15.76      0.74 o 
   5   1  10       14.11       13.59      1.06 o 
   6   1  10      154.49      148.95      2.97 o 
   7   1  10       39.80       42.83      3.07 o 
   8   1  10      198.73      226.50      5.29 o 
   9   1  10        1.78        1.23      1.47 o 
  -9   2  10        3.69        4.98      1.69 o 
  -8   2  10        0.14       -1.22      1.28 o 
  -7   2  10        0.31       -0.54      1.09 o 
  -6   2  10     2929.38     2799.24     33.51 o 
  -5   2  10      399.83      399.68      6.75 o 
  -4   2  10       92.48       94.82      2.71 o 
  -3   2  10        1.23        1.59      0.85 o 
  -2   2  10     1751.96     1922.88     19.60 o 
  -1   2  10      201.15      216.12      2.87 o 
   0   2  10      317.21      308.61      4.45 o 
   1   2  10        1.87        0.21      0.56 o 
   2   2  10       22.60       25.84      0.98 o 
   3   2  10        0.94        0.42      0.59 o 
   4   2  10      202.11      211.65      3.71 o 
   5   2  10       90.58       89.83      2.25 o 
   6   2  10      102.26      103.44      2.81 o 
   7   2  10       35.32       36.02      2.57 o 
   8   2  10        0.14       -0.47      1.25 o 
   9   2  10       13.63       10.35      2.60 o 
  -8   3  10      128.53      138.11      4.34 o 
  -7   3  10      125.89      121.83      3.83 o 
  -6   3  10      410.75      428.76      7.52 o 
  -5   3  10        7.05        8.70      1.31 o 
  -4   3  10       28.60       33.49      1.79 o 
  -3   3  10       16.42       19.39      1.96 o 
  -2   3  10      144.85      151.67      2.88 o 
  -1   3  10       17.94       22.24      1.73 o 
   0   3  10        4.50        8.55      2.00 o 
   1   3  10        3.63        2.81      0.91 o 
   2   3  10      114.14       91.04      2.83 o 
   3   3  10      308.34      306.53      5.87 o 
   4   3  10       69.85       57.23      2.53 o 
   5   3  10       29.66       31.25      4.27 o 
   6   3  10       68.37       59.51      2.43 o 
   7   3  10       96.26      109.08      3.93 o 
   8   3  10      116.37      117.65      5.41 o 
  -8   4  10        5.32        7.16      2.97 o 
  -7   4  10       15.34       13.03      2.57 o 
  -6   4  10     1053.36     1095.35     15.28 o 
  -5   4  10      133.46      137.30      3.76 o 
  -4   4  10        5.89        6.64      1.60 o 
  -3   4  10       11.15       11.30      1.38 o 
  -2   4  10      835.73      895.98     12.84 o 
  -1   4  10      176.54      178.61      3.51 o 
   0   4  10      280.11      286.12      5.46 o 
   1   4  10        5.85        7.30      1.21 o 
   2   4  10       16.79       15.80      1.57 o 
   3   4  10        1.64        0.44      1.41 o 
   4   4  10       57.27       52.27      2.68 o 
   5   4  10        2.69        1.35      1.22 o 
   6   4  10        0.07       -1.69      1.13 o 
   7   4  10        1.10        3.21      1.94 o 
   8   4  10        0.31        0.82      2.02 o 
  -7   5  10        7.42        5.41      3.41 o 
  -6   5  10      412.42      418.53     15.19 o 
  -5   5  10        0.95        2.17      1.64 o 
  -4   5  10        3.57        1.91      1.58 o 
  -3   5  10       72.17       72.94      2.90 o 
  -2   5  10       49.76       47.71      3.31 o 
  -1   5  10        0.10        0.17      0.88 o 
   0   5  10        9.24        7.06      1.34 o 
   1   5  10        0.02       -0.93      0.97 o 
   2   5  10        7.63        8.23      1.53 o 
   3   5  10       45.38       44.51      2.58 o 
   4   5  10       67.07       58.07      3.20 o 
   5   5  10        2.66        1.88      1.39 o 
   6   5  10       25.95       31.59      2.68 o 
   7   5  10       25.95       24.60      3.26 o 
  -6   6  10      658.58      728.52     22.52 o 
  -5   6  10       25.38       24.82      4.26 o 
  -4   6  10        0.30        0.01      1.58 o 
  -3   6  10        5.60        4.42      1.48 o 
  -2   6  10      256.04      272.60      6.04 o 
  -1   6  10       25.63       26.32      2.04 o 
   0   6  10       55.43       59.00      2.83 o 
   1   6  10       14.19        8.18      1.61 o 
   2   6  10        6.77        6.05      1.56 o 
   3   6  10        6.72        4.25      1.56 o 
   4   6  10       55.71       55.83      3.51 o 
   5   6  10       35.28       39.14      2.90 o 
   6   6  10        0.15        3.35      1.88 o 
  -4   7  10        1.60        1.04      3.18 o 
  -3   7  10      100.38      119.51      7.90 o 
  -2   7  10        0.73       -0.06      1.65 o 
  -1   7  10        6.34        7.33      2.09 o 
   0   7  10        0.03       -1.56      1.35 o 
   1   7  10        5.40        6.44      1.78 o 
   2   7  10       17.62       20.39      2.31 o 
   3   7  10       17.56       16.50      2.34 o 
   4   7  10        1.14       -0.83      1.59 o 
  -9   0  11        2.11       -0.54      2.76 o 
  -7   0  11       17.08       19.45      3.34 o 
  -5   0  11     1127.92     1074.54     25.01 o 
  -3   0  11       22.52       22.18      2.26 o 
  -1   0  11     1299.28     1507.03     21.77 o 
   1   0  11      535.84      658.26     10.66 o 
   3   0  11       32.59       29.44      1.42 o 
   5   0  11        0.01        1.71      1.32 o 
   7   0  11        3.49        3.91      1.61 o 
   9   0  11      104.64      109.19      5.10 o 
  -9   1  11      467.98      539.00     29.56 o 
  -8   1  11       26.22       24.61      2.71 o 
  -7   1  11      240.20      227.03     10.47 o 
  -6   1  11      218.05      208.61      4.74 o 
  -5   1  11     4446.52     4271.69     49.05 o 
  -4   1  11      301.37      302.77      5.35 o 
  -3   1  11      309.66      306.32      4.25 o 
  -2   1  11       15.68       16.40      1.07 o 
  -1   1  11        8.90       10.59      0.62 o 
   0   1  11       65.54       69.46      1.53 o 
   1   1  11      136.80      140.69      2.50 o 
   2   1  11      154.25      155.80      3.85 o 
   3   1  11        2.54        1.35      0.51 o 
   4   1  11      298.53      284.86      3.65 o 
   5   1  11      133.89      136.12      3.54 o 
   6   1  11      191.41      184.68      4.22 o 
   7   1  11      112.82      129.05      3.69 o 
   8   1  11        0.59        0.56      1.11 o 
   9   1  11       32.36       39.84      2.80 o 
  -9   2  11       24.26       31.70      2.54 o 
  -8   2  11      111.69      112.54      5.48 o 
  -7   2  11       19.75       18.73      2.06 o 
  -6   2  11        7.23        7.12      1.37 o 
  -5   2  11     2147.00     2142.85     26.11 o 
  -4   2  11       44.55       49.09      2.07 o 
  -3   2  11      145.62      155.14      2.71 o 
  -2   2  11       18.87       18.79      1.12 o 
  -1   2  11     2100.42     2262.33     24.93 o 
   0   2  11        0.15        0.57      0.49 o 
   1   2  11        1.88        0.53      0.79 o 
   2   2  11      133.05      120.91      1.92 o 
   3   2  11       93.68       96.67      2.62 o 
   4   2  11      185.50      191.91      3.55 o 
   5   2  11      198.11      185.14      5.56 o 
   6   2  11        7.55        6.79      1.04 o 
   7   2  11       37.25       33.75      1.89 o 
   8   2  11       32.58       30.42      3.01 o 
  -8   3  11       47.79       46.73      2.82 o 
  -7   3  11      103.57      110.55      3.71 o 
  -6   3  11       28.21       28.34      2.01 o 
  -5   3  11     2024.59     2030.84     25.04 o 
  -4   3  11       14.12       15.37      1.41 o 
  -3   3  11      299.47      306.30      5.28 o 
  -2   3  11      203.43      211.29      3.66 o 
  -1   3  11      176.93      177.64      3.34 o 
   0   3  11        0.02        0.48      0.75 o 
   1   3  11      155.42      154.17      3.23 o 
   2   3  11       96.53       86.52      3.49 o 
   3   3  11       32.48       30.66      1.94 o 
   4   3  11        1.32       -0.40      1.01 o 
   5   3  11        4.53        5.25      1.39 o 
   6   3  11        0.05       -0.25      1.01 o 
   7   3  11      157.89      179.57      9.05 o 
   8   3  11       33.37       33.72      3.87 o 
  -8   4  11       92.58       83.14      6.87 o 
  -7   4  11      168.80      183.48      6.12 o 
  -6   4  11        8.03       11.38      2.03 o 
  -5   4  11      488.82      499.90     10.57 o 
  -4   4  11        0.01        1.85      2.53 o 
  -3   4  11        5.95        3.54      1.14 o 
  -2   4  11       33.78       35.48      1.65 o 
  -1   4  11     1216.15     1253.24     14.34 o 
   0   4  11       83.46       81.75      2.78 o 
   1   4  11      101.99      106.13      3.27 o 
   2   4  11      153.90      152.10      4.09 o 
   3   4  11      303.75      277.20      7.20 o 
   4   4  11       68.32       64.40      2.91 o 
   5   4  11       52.46       46.25      2.68 o 
   6   4  11       19.29       23.42      3.43 o 
   7   4  11        1.06        0.81      2.09 o 
  -7   5  11       59.87       60.20      6.25 o 
  -6   5  11       42.37       43.85      5.14 o 
  -5   5  11      986.97     1048.00     18.58 o 
  -4   5  11      101.68      112.14      4.59 o 
  -3   5  11       23.20       22.24      1.90 o 
  -2   5  11        9.18        9.00      1.48 o 
  -1   5  11        4.02        4.20      1.08 o 
   0   5  11       30.06       27.59      2.52 o 
   1   5  11       16.20       14.56      1.72 o 
   2   5  11       79.40       72.86      3.06 o 
   3   5  11        1.29       -0.90      1.85 o 
   4   5  11       31.32       23.80      2.23 o 
   5   5  11        0.18        0.58      1.32 o 
   6   5  11        0.47       -0.80      1.45 o 
  -6   6  11       12.85       14.04      4.30 o 
  -5   6  11      585.28      635.33     20.18 o 
  -4   6  11      185.98      198.00      6.45 o 
  -3   6  11       25.66       28.14      2.25 o 
  -2   6  11      309.27      291.48      6.38 o 
  -1   6  11      489.20      477.01     10.54 o 
   0   6  11        8.39        8.45      2.04 o 
   1   6  11       39.27       39.93      2.59 o 
   2   6  11        0.89        1.14      1.34 o 
   3   6  11        9.56       13.51      2.77 o 
   4   6  11        0.53        0.94      1.47 o 
   5   6  11       11.76        8.15      1.99 o 
  -4   7  11       17.92       14.23      4.14 o 
  -3   7  11       67.57       73.18      4.34 o 
  -2   7  11        4.77        5.97      4.43 o 
  -1   7  11        0.16       -0.33      2.80 o 
   0   7  11        5.76        7.11      1.69 o 
   1   7  11       11.19        6.48      1.84 o 
   2   7  11        3.58        2.95      1.91 o 
   3   7  11        0.00        0.47      1.62 o 
  -8   0  12        4.67       15.04      3.45 o 
  -6   0  12      220.69      223.98      8.79 o 
  -4   0  12       27.44       31.42      2.95 o 
  -2   0  12      237.93      246.17      5.23 o 
   0   0  12      916.01      988.52     21.02 o 
   2   0  12        1.23        0.78      0.63 o 
   4   0  12        5.67       14.70      1.25 o 
   6   0  12       11.18       13.39      2.88 o 
   8   0  12      133.18      144.77      5.49 o 
  -9   1  12        0.08        2.82      1.63 o 
  -8   1  12        8.25        3.07      1.84 o 
  -7   1  12        0.05        0.92      1.24 o 
  -6   1  12      733.06      735.15     11.03 o 
  -5   1  12       93.75       98.27      3.09 o 
  -4   1  12      614.78      612.14      8.97 o 
  -3   1  12       41.86       45.69      1.49 o 
  -2   1  12        0.33        0.51      0.57 o 
  -1   1  12       37.86       38.98      1.15 o 
   0   1  12      158.31      147.62      2.68 o 
   1   1  12        0.01       -0.49      0.57 o 
   2   1  12       50.99       36.12      1.37 o 
   3   1  12       29.04       26.52      1.06 o 
   4   1  12      113.06      115.29      2.04 o 
   5   1  12       10.37        7.92      0.96 o 
   6   1  12        0.15       -0.37      0.89 o 
   7   1  12       23.81       22.37      1.98 o 
   8   1  12      361.04      429.60     18.06 o 
  -9   2  12        0.02       -0.12      1.57 o 
  -8   2  12       42.68       33.67      3.97 o 
  -7   2  12      128.73      124.28      5.26 o 
  -6   2  12       40.19       48.01      2.41 o 
  -5   2  12       16.22       14.61      1.53 o 
  -4   2  12        6.01        5.91      1.84 o 
  -3   2  12       48.69       54.69      2.14 o 
  -2   2  12       87.19      103.08      2.74 o 
  -1   2  12       25.02       22.44      1.02 o 
   0   2  12       19.00       25.58      1.21 o 
   1   2  12       60.97       56.30      1.65 o 
   2   2  12      354.04      336.71      4.74 o 
   3   2  12       62.19       58.04      2.50 o 
   4   2  12       82.00       94.98      4.74 o 
   5   2  12      159.33      152.51      4.08 o 
   6   2  12        5.96        4.21      1.16 o 
   7   2  12        0.06       -0.31      1.26 o 
   8   2  12      101.10      127.84     15.40 o 
  -8   3  12       28.76       37.27      2.61 o 
  -7   3  12      117.09      117.64      4.16 o 
  -6   3  12      461.31      476.09      8.26 o 
  -5   3  12        0.18        0.75      1.12 o 
  -4   3  12      437.92      441.79      7.26 o 
  -3   3  12        4.48        5.14      1.37 o 
  -2   3  12       33.95       30.72      1.47 o 
  -1   3  12       15.38       14.96      1.16 o 
   0   3  12       86.93       76.62      2.57 o 
   1   3  12      106.52       96.49      3.20 o 
   2   3  12       31.40       26.59      2.62 o 
   3   3  12      415.98      387.06      7.05 o 
   4   3  12        7.08        7.67      1.42 o 
   5   3  12        6.40        7.38      1.49 o 
   6   3  12        0.16        0.47      1.06 o 
   7   3  12        1.03        2.90      1.26 o 
   8   3  12      427.75      486.10     11.96 o 
  -7   4  12       26.47       25.96      2.79 o 
  -6   4  12      332.06      330.42     15.75 o 
  -5   4  12      113.12      120.51      4.71 o 
  -4   4  12       39.10       38.20      2.77 o 
  -3   4  12       97.24       91.89      5.22 o 
  -2   4  12       21.30       20.52      1.39 o 
  -1   4  12        1.67        2.24      1.14 o 
   0   4  12        2.99        2.80      1.12 o 
   1   4  12        1.96        2.94      1.15 o 
   2   4  12       85.02       74.38      2.92 o 
   3   4  12       36.09       31.40      2.17 o 
   4   4  12       41.01       39.18      2.42 o 
   5   4  12        1.69       -0.44      1.21 o 
   6   4  12       12.31       12.96      1.96 o 
   7   4  12       14.03       15.92      2.21 o 
  -7   5  12        2.46        3.76      3.34 o 
  -6   5  12      190.45      204.88      6.64 o 
  -5   5  12        5.00        5.80      3.45 o 
  -4   5  12      216.73      244.19     10.01 o 
  -3   5  12       19.16       19.53      1.87 o 
  -2   5  12       92.01       87.16      3.24 o 
  -1   5  12       24.83       18.09      1.71 o 
   0   5  12        2.34       -0.04      1.07 o 
   1   5  12        5.46        3.06      1.31 o 
   2   5  12        6.52        4.22      1.38 o 
   3   5  12        0.85        0.32      1.25 o 
   4   5  12        5.91        5.30      1.54 o 
   5   5  12        3.39        1.22      1.46 o 
   6   5  12        5.72        4.26      1.70 o 
  -5   6  12      197.82      218.76     10.97 o 
  -4   6  12       17.03       18.64      3.97 o 
  -3   6  12        4.02        3.15      1.43 o 
  -2   6  12       60.28       67.29      3.25 o 
  -1   6  12       57.18       47.98      7.63 o 
   0   6  12       14.94       15.63      1.95 o 
   1   6  12        3.07        0.81      1.33 o 
   2   6  12       95.58       91.53      3.75 o 
   3   6  12        5.29        0.37      1.53 o 
   4   6  12        4.80        5.51      1.72 o 
   5   6  12       36.47       45.61      3.17 o 
  -3   7  12       38.32       37.61      3.39 o 
  -2   7  12        0.12       -1.68      2.59 o 
  -1   7  12        0.45        3.18      1.95 o 
   0   7  12        0.06       -0.62      1.77 o 
   1   7  12        1.65        0.70      1.55 o 
   2   7  12        5.14        2.65      1.66 o 
   3   7  12        7.39        8.60      2.13 o 
  -9   0  13      145.24      174.37      9.36 o 
  -7   0  13      237.81      211.78      9.13 o 
  -5   0  13      125.22      115.79      5.87 o 
  -3   0  13        7.88        8.20      1.29 o 
  -1   0  13     1010.47     1095.87     16.62 o 
   1   0  13      294.03      303.75      5.14 o 
   3   0  13       43.11       45.20      1.89 o 
   5   0  13       61.63       47.31      2.10 o 
   7   0  13        0.61        1.71      1.62 o 
  -9   1  13      196.51      242.24      6.24 o 
  -8   1  13       99.24       93.53      3.71 o 
  -7   1  13       48.42       45.48      2.57 o 
  -6   1  13      219.34      210.10      4.88 o 
  -5   1  13     1221.73     1228.83     16.26 o 
  -4   1  13        6.90        6.31      1.10 o 
  -3   1  13       36.43       42.85      1.52 o 
  -2   1  13       17.86       19.09      1.04 o 
  -1   1  13      484.76      501.53      5.54 o 
   0   1  13        0.22        0.54      0.57 o 
   1   1  13       59.95       49.63      2.44 o 
   2   1  13      129.29      113.30      3.22 o 
   3   1  13      228.42      216.15      3.29 o 
   4   1  13      271.49      246.65      4.37 o 
   5   1  13        0.75       -0.18      0.70 o 
   6   1  13       32.42       32.09      2.58 o 
   7   1  13       59.76       59.06      2.90 o 
   8   1  13        8.32       11.03      1.87 o 
  -8   2  13       41.85       40.65      2.65 o 
  -7   2  13      446.25      424.21      7.97 o 
  -6   2  13        1.67        2.87      1.29 o 
  -5   2  13       10.69        7.78      1.33 o 
  -4   2  13       52.18       54.32      2.29 o 
  -3   2  13       46.42       44.01      2.64 o 
  -2   2  13        4.07        3.80      0.72 o 
  -1   2  13       96.67      112.78      3.84 o 
   0   2  13        0.07        0.86      0.63 o 
   1   2  13        0.90        1.22      0.64 o 
   2   2  13      254.47      246.84      3.93 o 
   3   2  13      324.18      303.08      5.78 o 
   4   2  13       68.99       65.23      2.79 o 
   5   2  13        5.05        4.89      1.29 o 
   6   2  13       35.07       30.25      1.89 o 
   7   2  13        1.59        2.81      1.20 o 
   8   2  13        8.76       11.17      2.41 o 
  -8   3  13       24.06       21.13      2.79 o 
  -7   3  13        1.13        0.99      1.66 o 
  -6   3  13       41.31       41.65      4.64 o 
  -5   3  13     1071.95     1079.66     18.55 o 
  -4   3  13      377.86      382.98     10.68 o 
  -3   3  13        0.27        0.50      1.17 o 
  -2   3  13       29.36       34.12      1.59 o 
  -1   3  13        1.13        0.45      0.75 o 
   0   3  13      307.90      304.03      5.70 o 
   1   3  13      335.09      332.14      4.92 o 
   2   3  13       26.59       24.00      2.71 o 
   3   3  13       98.23       99.16      3.27 o 
   4   3  13       17.17       16.94      1.73 o 
   5   3  13       17.21       20.84      1.94 o 
   6   3  13       21.24       22.31      2.13 o 
   7   3  13       30.93       27.78      2.14 o 
   8   3  13       24.66       16.33      3.80 o 
  -7   4  13       17.13       22.35      4.34 o 
  -6   4  13       14.39       14.67      2.30 o 
  -5   4  13      155.30      158.82      5.46 o 
  -4   4  13       16.12       16.61      2.70 o 
  -3   4  13      138.87      138.00      4.86 o 
  -2   4  13       11.11       11.59      1.54 o 
  -1   4  13       45.59       47.92      2.00 o 
   0   4  13        0.07       -0.08      1.01 o 
   1   4  13      286.95      280.39      9.26 o 
   2   4  13       97.77       91.38      3.42 o 
   3   4  13       61.99       53.74      2.74 o 
   4   4  13       17.04       15.09      1.88 o 
   5   4  13       89.86       86.94      3.59 o 
   6   4  13       20.84       21.68      2.26 o 
   7   4  13       45.24       50.74      3.22 o 
  -6   5  13       19.77       13.73      2.48 o 
  -5   5  13      540.45      580.53     12.43 o 
  -4   5  13      278.69      289.09      7.83 o 
  -3   5  13       25.37       23.06      2.29 o 
  -2   5  13        9.64        8.31      1.56 o 
  -1   5  13       21.80       19.30      2.15 o 
   0   5  13        9.39       11.08      1.62 o 
   1   5  13      101.39      103.88      3.66 o 
   2   5  13       59.78       52.83      2.86 o 
   3   5  13       28.70       22.62      2.19 o 
   4   5  13        7.51        7.15      1.84 o 
   5   5  13       11.11       12.91      2.07 o 
   6   5  13       21.54       24.60      2.63 o 
  -5   6  13       11.00        8.90      3.61 o 
  -4   6  13       46.10       47.04      3.63 o 
  -3   6  13        7.36        4.15      1.52 o 
  -2   6  13        3.41        2.61      1.46 o 
  -1   6  13        7.21        3.41      1.71 o 
   0   6  13       53.98       54.85      2.92 o 
   1   6  13        0.11        0.97      1.38 o 
   2   6  13       11.01       12.04      1.94 o 
   3   6  13        3.07        4.16      1.65 o 
   4   6  13       21.14       26.42      2.61 o 
   5   6  13        5.20        1.22      1.68 o 
  -2   7  13        0.01        2.05      1.95 o 
  -1   7  13        4.07        4.84      2.13 o 
   0   7  13       21.97       21.06      2.90 o 
   1   7  13       26.14       32.93      3.80 o 
   2   7  13        0.02        0.57      1.65 o 
  -8   0  14       37.86       46.46      5.06 o 
  -6   0  14        2.75        4.41      2.46 o 
  -4   0  14       88.47       95.41     12.74 o 
  -2   0  14      240.14      265.35      5.76 o 
   0   0  14     2410.35     2369.06     46.92 o 
   2   0  14        0.05        0.35      0.74 o 
   4   0  14      234.24      179.10      3.94 o 
   6   0  14        6.97        5.98      2.57 o 
   8   0  14      174.12      198.94      6.64 o 
  -8   1  14       10.40       10.73      2.12 o 
  -7   1  14       28.73       27.51      2.20 o 
  -6   1  14       11.27       10.76      2.39 o 
  -5   1  14      119.07      119.29      3.44 o 
  -4   1  14        7.65        7.01      1.22 o 
  -3   1  14        7.14        5.69      0.84 o 
  -2   1  14       52.22       64.36      1.65 o 
  -1   1  14       68.23       69.69      1.89 o 
   0   1  14      139.21      114.19      2.48 o 
   1   1  14        5.10        5.32      0.78 o 
   2   1  14        3.73        4.48      1.31 o 
   3   1  14        2.88        1.86      0.61 o 
   4   1  14      173.14      145.19      3.32 o 
   5   1  14       51.74       44.30      1.72 o 
   6   1  14       23.16       25.55      1.70 o 
   7   1  14        5.26        3.12      1.74 o 
   8   1  14      211.52      291.75     17.37 o 
  -8   2  14      248.67      239.74      6.00 o 
  -7   2  14      147.60      137.69      4.24 o 
  -6   2  14       86.89       75.23      3.07 o 
  -5   2  14        9.62        8.26      1.40 o 
  -4   2  14       14.39       13.47      1.43 o 
  -3   2  14       36.08       38.54      1.86 o 
  -2   2  14        0.18        0.63      0.79 o 
  -1   2  14       10.72        9.97      1.27 o 
   0   2  14      285.51      275.91      4.34 o 
   1   2  14       39.80       39.80      1.56 o 
   2   2  14      351.40      356.10      5.16 o 
   3   2  14      103.34      101.68      4.25 o 
   4   2  14      757.24      659.10     10.31 o 
   5   2  14       64.22       64.79      2.85 o 
   6   2  14       15.21       15.68      2.23 o 
   7   2  14       27.21       26.95      1.96 o 
   8   2  14       72.49       90.72      4.90 o 
  -8   3  14        0.00       -2.10      1.68 o 
  -7   3  14       37.85       37.83      3.18 o 
  -6   3  14        3.93        4.06      1.80 o 
  -5   3  14       20.18       22.36      2.40 o 
  -4   3  14       53.19       57.66      3.70 o 
  -3   3  14        4.15        2.50      1.45 o 
  -2   3  14        1.78        1.45      0.85 o 
  -1   3  14        1.23        2.21      0.87 o 
   0   3  14       29.69       31.40      1.49 o 
   1   3  14      632.34      617.10      9.67 o 
   2   3  14       70.18       68.24      2.76 o 
   3   3  14      165.35      151.30      4.15 o 
   4   3  14       96.43       87.21      3.30 o 
   5   3  14        0.16        0.24      1.24 o 
   6   3  14       44.78       47.65      2.41 o 
   7   3  14        2.61        1.08      1.29 o 
  -7   4  14        5.37        5.48      2.23 o 
  -6   4  14       11.54        9.10      2.09 o 
  -5   4  14       15.10       14.70      2.31 o 
  -4   4  14       26.81       26.65      2.54 o 
  -3   4  14      133.31      133.52      4.87 o 
  -2   4  14        0.32        0.47      1.10 o 
  -1   4  14       94.02       99.95      2.92 o 
   0   4  14      260.21      254.47      5.47 o 
   1   4  14       13.19       12.69      1.66 o 
   2   4  14        3.92        3.34      1.31 o 
   3   4  14        0.46       -0.26      1.13 o 
   4   4  14      124.99      113.11      3.95 o 
   5   4  14        3.44        3.50      1.48 o 
   6   4  14        1.30        0.40      1.75 o 
   7   4  14       66.14       79.18      3.30 o 
  -6   5  14        9.72       15.32      6.43 o 
  -5   5  14        4.72        8.66      2.17 o 
  -4   5  14      138.01      130.20      5.21 o 
  -3   5  14       10.40        4.96      4.05 o 
  -2   5  14       59.70       60.70      2.90 o 
  -1   5  14       57.48       57.17      3.97 o 
   0   5  14      151.58      160.32      4.45 o 
   1   5  14        0.51        1.56      1.26 o 
   2   5  14       52.39       46.21      2.79 o 
   3   5  14       51.42       49.93      2.89 o 
   4   5  14        1.96        1.66      1.91 o 
   5   5  14        2.21        1.95      1.56 o 
   6   5  14       59.01       64.96      3.61 o 
  -4   6  14        2.53        0.26      1.81 o 
  -3   6  14        1.30       -1.48      1.40 o 
  -2   6  14        9.45        7.74      2.47 o 
  -1   6  14       88.74       90.22      8.19 o 
   0   6  14       35.67       34.83      2.53 o 
   1   6  14        7.96        9.01      1.92 o 
   2   6  14       83.56       85.11      3.83 o 
   3   6  14       71.76       84.26      6.22 o 
   4   6  14      142.61      131.51      4.83 o 
  -2   7  14        0.91        0.40      1.99 o 
  -1   7  14        1.04        1.67      2.05 o 
   0   7  14      111.15      106.73      5.30 o 
   1   7  14       23.60       25.09      2.67 o 
  -7   0  15       39.15       40.82      4.45 o 
  -5   0  15       73.39       75.24      5.75 o 
  -3   0  15      347.42      312.89      6.81 o 
  -1   0  15      500.28      544.74      9.55 o 
   1   0  15      242.54      234.23      4.54 o 
   3   0  15       23.80       19.23      1.59 o 
   5   0  15      630.05      525.45     16.08 o 
   7   0  15        8.26       10.16      3.63 o 
  -8   1  15       61.53       52.78      3.52 o 
  -7   1  15      106.03       96.30      3.64 o 
  -6   1  15       22.22       20.16      1.90 o 
  -5   1  15       22.05       21.67      1.87 o 
  -4   1  15        0.95        1.74      1.08 o 
  -3   1  15       93.64       87.16      2.01 o 
  -2   1  15        0.29        0.76      0.61 o 
  -1   1  15      192.81      199.30      3.01 o 
   0   1  15       27.93       28.26      1.40 o 
   1   1  15     1524.10     1453.54     15.78 o 
   2   1  15       71.92       61.41      3.24 o 
   3   1  15      195.89      204.27      3.67 o 
   4   1  15       88.93       84.94      2.57 o 
   5   1  15       67.42       57.75      2.30 o 
   6   1  15        0.73        1.75      2.47 o 
   7   1  15       14.85       18.84      2.62 o 
   8   1  15        5.21        3.15      1.70 o 
  -8   2  15       50.25       51.49      3.07 o 
  -7   2  15        7.22        7.63      1.72 o 
  -6   2  15       62.69       62.60      4.04 o 
  -5   2  15       42.36       42.73      2.29 o 
  -4   2  15        3.35        2.66      1.45 o 
  -3   2  15       69.77       65.49      3.19 o 
  -2   2  15       35.65       34.91      1.84 o 
  -1   2  15      100.13      102.77      2.29 o 
   0   2  15      207.72      207.71      3.72 o 
   1   2  15       36.24       36.24      1.96 o 
   2   2  15      225.75      221.97      4.97 o 
   3   2  15      168.01      146.59      4.93 o 
   4   2  15       31.76       19.77      1.77 o 
   5   2  15      597.61      500.23      8.89 o 
   6   2  15        0.34       -0.39      1.02 o 
   7   2  15        4.74        9.35      2.93 o 
  -7   3  15       62.49       62.57      3.97 o 
  -6   3  15        2.70        3.19      1.79 o 
  -5   3  15        8.91       11.97      2.14 o 
  -4   3  15        4.38        2.22      1.54 o 
  -3   3  15      199.23      206.72      5.95 o 
  -2   3  15        0.34        0.74      0.83 o 
  -1   3  15        0.65        2.04      1.28 o 
   0   3  15        0.57        0.87      0.83 o 
   1   3  15      764.69      747.70     11.30 o 
   2   3  15       14.49       13.82      1.77 o 
   3   3  15      124.44      123.65      4.96 o 
   4   3  15        0.63        0.11      1.08 o 
   5   3  15       63.91       53.98      2.82 o 
   6   3  15       30.75       38.59      2.27 o 
   7   3  15        0.09       -1.23      1.19 o 
  -7   4  15       66.05       71.09      5.03 o 
  -6   4  15       30.77       27.97      3.00 o 
  -5   4  15        1.20        1.51      1.60 o 
  -4   4  15        7.84        8.17      1.95 o 
  -3   4  15        2.94        1.88      1.54 o 
  -2   4  15       21.39       19.18      1.80 o 
  -1   4  15      160.85      154.37      3.60 o 
   0   4  15      117.22      113.27      3.60 o 
   1   4  15      295.48      285.04      6.13 o 
   2   4  15       60.31       58.00      2.86 o 
   3   4  15        0.59        1.17      1.26 o 
   4   4  15       74.41       72.97      3.29 o 
   5   4  15      170.57      139.61      6.84 o 
   6   4  15        3.28        1.67      1.33 o 
  -6   5  15       14.87       10.69      2.48 o 
  -5   5  15       15.43       14.47      4.51 o 
  -4   5  15       13.28       11.75      2.32 o 
  -3   5  15       20.05       20.29      3.11 o 
  -2   5  15       61.00       59.08      2.99 o 
  -1   5  15       25.78       23.07      7.08 o 
   0   5  15      294.01      296.90      6.46 o 
   1   5  15      428.15      430.80      8.31 o 
   2   5  15       35.18       36.46      3.09 o 
   3   5  15       57.18       58.20      3.73 o 
   4   5  15       26.33       24.48      2.38 o 
   5   5  15       61.33       55.08      3.30 o 
  -4   6  15        2.85        0.15      1.92 o 
  -3   6  15        2.34        3.73      1.65 o 
  -2   6  15       29.00       23.28      2.76 o 
  -1   6  15        9.93        6.50      2.13 o 
   0   6  15        0.68        1.16      1.73 o 
   1   6  15       26.22       22.79      2.38 o 
   2   6  15        1.10        0.04      1.55 o 
   3   6  15       12.83       13.10      2.19 o 
   4   6  15        7.10        5.68      2.00 o 
  -8   0  16        9.34        7.88      5.28 o 
  -6   0  16        7.37       10.34      3.87 o 
  -4   0  16       18.93       22.16      4.80 o 
  -2   0  16      349.05      341.79      7.13 o 
   0   0  16      305.48      279.15      8.63 o 
   2   0  16       53.23       49.43      2.15 o 
   4   0  16      714.05      626.43      9.53 o 
   6   0  16       15.68        9.09      3.11 o 
  -8   1  16        2.30        0.96      1.64 o 
  -7   1  16       60.55       59.61      5.08 o 
  -6   1  16       28.09       27.78      2.15 o 
  -5   1  16        6.58        7.21      1.43 o 
  -4   1  16      128.43      103.92      3.19 o 
  -3   1  16       51.11       51.70      1.67 o 
  -2   1  16      128.97      116.50      2.34 o 
  -1   1  16        7.96        9.84      1.01 o 
   0   1  16     2190.45     2117.16     22.20 o 
   1   1  16        0.94        4.80      1.12 o 
   2   1  16        0.18        0.07      0.74 o 
   3   1  16       39.27       32.41      1.72 o 
   4   1  16       77.72       65.32      2.35 o 
   5   1  16       47.11       38.45      3.10 o 
   6   1  16      121.55      100.00      4.65 o 
   7   1  16       14.89       18.55      2.69 o 
  -8   2  16       72.41       70.56      7.27 o 
  -7   2  16       36.36       34.22      3.13 o 
  -6   2  16      131.76      133.89      5.17 o 
  -5   2  16        8.41       10.41      2.03 o 
  -4   2  16       74.61       70.91      3.58 o 
  -3   2  16        7.48        8.39      1.76 o 
  -2   2  16       16.15       16.21      1.25 o 
  -1   2  16      149.02      152.57      2.90 o 
   0   2  16     1597.54     1586.47     20.08 o 
   1   2  16       92.14       94.43      2.49 o 
   2   2  16      156.09      137.62      3.83 o 
   3   2  16      192.82      197.22      6.69 o 
   4   2  16      118.88       97.71      4.03 o 
   5   2  16        7.87        7.19      1.35 o 
   6   2  16       11.68       15.09      1.61 o 
   7   2  16        9.69        6.25      2.14 o 
  -7   3  16        3.10        2.56      1.96 o 
  -6   3  16        4.46        2.76      3.07 o 
  -5   3  16        4.30        1.86      1.71 o 
  -4   3  16      183.47      168.22      9.46 o 
  -3   3  16        1.26        0.77      1.36 o 
  -2   3  16       81.61       76.18      3.55 o 
  -1   3  16      368.56      362.90      5.09 o 
   0   3  16     1946.13     1900.91     20.48 o 
   1   3  16      443.29      429.31      7.72 o 
   2   3  16        3.03        3.60      1.34 o 
   3   3  16       52.84       55.92      2.77 o 
   4   3  16       51.64       45.76      2.60 o 
   5   3  16       14.16       11.65      1.72 o 
   6   3  16       29.66       29.58      2.13 o 
   7   3  16        4.12        4.05      1.47 o 
  -6   4  16       14.12       16.03      2.74 o 
  -5   4  16       59.27       56.22      3.77 o 
  -4   4  16       65.72       64.01      3.70 o 
  -3   4  16       34.58       37.23      3.82 o 
  -2   4  16        1.20        0.62      1.17 o 
  -1   4  16       13.27       15.21      1.68 o 
   0   4  16      349.53      353.30      6.96 o 
   1   4  16      100.75       98.27      3.57 o 
   2   4  16       15.79       14.35      2.41 o 
   3   4  16        4.27        4.11      1.46 o 
   4   4  16      235.88      223.68      6.34 o 
   5   4  16      132.28      150.01      4.87 o 
   6   4  16       12.44       12.81      1.81 o 
  -5   5  16       15.15       14.45      3.74 o 
  -4   5  16      265.89      282.76     11.43 o 
  -3   5  16        0.27        1.59      1.75 o 
  -2   5  16        2.62       -0.03      1.25 o 
  -1   5  16        2.73        2.35      2.17 o 
   0   5  16      932.77      931.31     14.17 o 
   1   5  16       76.33       81.76      3.56 o 
   2   5  16       66.79       69.71      3.34 o 
   3   5  16       17.66       18.29      2.36 o 
   4   5  16        0.82       -1.18      1.39 o 
   5   5  16        1.82        2.57      1.66 o 
  -3   6  16        0.06        0.86      1.96 o 
  -2   6  16        1.20        3.80      1.98 o 
  -1   6  16        1.04       -0.22      1.83 o 
   0   6  16      431.05      450.64     11.08 o 
   1   6  16       63.14       47.55      4.06 o 
   2   6  16       21.64       21.09      2.44 o 
   3   6  16        3.86        5.44      1.99 o 
  -7   0  17       75.77       70.54      9.34 o 
  -5   0  17       24.20       24.39      2.43 o 
  -3   0  17      114.78       75.82      4.91 o 
  -1   0  17      498.49      483.51      9.03 o 
   1   0  17       36.48       34.52      2.67 o 
   3   0  17      184.98      166.75      4.03 o 
   5   0  17      167.39      130.83      7.37 o 
   7   0  17       95.71      116.21      7.79 o 
  -8   1  17       26.09       17.91      2.26 o 
  -7   1  17        1.67       -1.13      1.35 o 
  -6   1  17        2.18       -0.26      1.23 o 
  -5   1  17        4.44        4.00      2.53 o 
  -4   1  17        3.35        3.48      1.02 o 
  -3   1  17      498.99      434.36      7.37 o 
  -2   1  17       42.56       42.44      1.77 o 
  -1   1  17       23.04       22.86      1.37 o 
   1   1  17     4896.32     4794.80     47.67 o 
   2   1  17      161.71      145.43      3.57 o 
   3   1  17       78.54       74.53      2.48 o 
   4   1  17        5.89        4.96      1.10 o 
   5   1  17      177.69      146.88      3.66 o 
   6   1  17       18.95       18.89      2.59 o 
   7   1  17        7.03        3.06      1.95 o 
  -7   2  17       29.35       22.76      3.11 o 
  -6   2  17        9.27        7.64      2.01 o 
  -5   2  17        0.07        1.45      1.75 o 
  -4   2  17       53.62       48.04      3.05 o 
  -3   2  17      205.53      192.19      6.46 o 
  -2   2  17       64.36       66.19      2.19 o 
  -1   2  17      307.40      288.64      4.77 o 
   0   2  17      260.52      262.29      4.54 o 
   1   2  17       77.89       77.09      2.34 o 
   2   2  17       17.16       16.54      1.69 o 
   3   2  17      170.09      157.01      4.29 o 
   4   2  17        6.09        5.61      1.21 o 
   5   2  17      272.23      244.35      5.83 o 
   6   2  17        0.12       -1.23      1.11 o 
   7   2  17       28.67       29.64      3.28 o 
  -7   3  17        0.50        1.64      2.06 o 
  -6   3  17       24.72       24.75      2.87 o 
  -5   3  17        0.21        2.30      1.75 o 
  -4   3  17       45.19       39.22      3.01 o 
  -3   3  17      150.54      136.51      6.92 o 
  -2   3  17       95.18       99.66      4.14 o 
  -1   3  17      113.40      108.40      2.61 o 
   0   3  17      117.89      123.52      3.07 o 
   1   3  17     3694.58     3636.02     43.73 o 
   2   3  17      316.42      298.14      6.31 o 
   3   3  17        8.48        7.81      1.55 o 
   4   3  17        0.25       -0.15      1.75 o 
   5   3  17      120.72      104.91      3.39 o 
   6   3  17       84.37       86.91      3.28 o 
  -6   4  17        0.21        0.03      1.98 o 
  -5   4  17       33.60       41.68      3.47 o 
  -4   4  17       51.82       52.26      3.58 o 
  -3   4  17      210.47      217.02      7.48 o 
  -2   4  17       83.92       86.44      5.07 o 
  -1   4  17      201.07      204.67      7.83 o 
   0   4  17       70.53       66.65      3.06 o 
   1   4  17        4.52        4.08      1.44 o 
   2   4  17        0.17        0.59      1.27 o 
   3   4  17       14.30       12.36      1.91 o 
   4   4  17        1.47        1.09      1.43 o 
   5   4  17      338.52      328.86      7.56 o 
  -5   5  17        6.92        4.06      2.17 o 
  -4   5  17       74.63       85.79      4.68 o 
  -3   5  17      123.39      125.94      5.36 o 
  -2   5  17        0.00       -1.54      1.26 o 
  -1   5  17       76.94       77.88      4.22 o 
   0   5  17      104.95      111.41      4.01 o 
   1   5  17     2026.39     2024.80     26.87 o 
   2   5  17      127.94      120.76      4.36 o 
   3   5  17        5.06        2.99      1.56 o 
   4   5  17        6.62        7.92      1.91 o 
  -3   6  17      125.25      127.69      5.81 o 
  -2   6  17       65.35       80.08      4.51 o 
  -1   6  17       25.72       25.51      3.30 o 
   0   6  17        6.71        5.92      2.12 o 
   1   6  17        4.91        8.76      2.05 o 
   2   6  17        5.62        3.36      1.70 o 
  -6   0  18       27.67       32.17      2.90 o 
  -4   0  18      414.57      382.51      8.54 o 
  -2   0  18      244.53      218.74      5.59 o 
   0   0  18       40.99       41.90      2.57 o 
   2   0  18        6.77        8.99      2.76 o 
   4   0  18        0.31        0.38      2.07 o 
   6   0  18       30.69       29.69      4.53 o 
  -7   1  18       24.99       24.62      2.87 o 
  -6   1  18        0.64        2.54      1.48 o 
  -5   1  18       10.88        8.17      1.52 o 
  -4   1  18      360.50      298.02      6.07 o 
  -3   1  18       78.70       76.34      2.85 o 
  -2   1  18      106.31      106.46      2.76 o 
  -1   1  18        0.81        1.02      0.81 o 
   0   1  18      538.47      534.23      8.37 o 
   2   1  18      687.06      636.33     12.14 o 
   3   1  18       58.75       51.10      2.26 o 
   4   1  18        0.42        1.67      1.03 o 
   5   1  18        0.01       -0.13      1.56 o 
   6   1  18       26.63       52.72      7.06 o 
   7   1  18       39.63       51.18      3.98 o 
  -7   2  18        0.50        1.72      1.92 o 
  -6   2  18        7.23        9.47      2.20 o 
  -5   2  18       14.56       11.02      2.07 o 
  -4   2  18       55.84       39.79      2.92 o 
  -3   2  18       77.02       85.72      3.11 o 
  -2   2  18       43.81       61.46      2.26 o 
  -1   2  18       30.21       32.39      2.15 o 
   0   2  18      228.15      235.71      4.33 o 
   1   2  18       45.52       48.47      2.00 o 
   2   2  18      425.07      408.77      7.54 o 
   3   2  18       44.06       41.51      2.41 o 
   4   2  18       46.23       42.28      3.22 o 
   5   2  18        2.77        1.85      1.16 o 
   6   2  18        0.55        0.48      1.42 o 
  -6   3  18       22.67       30.78      3.14 o 
  -5   3  18        0.80       -0.40      1.60 o 
  -4   3  18      197.53      176.11      5.97 o 
  -3   3  18        2.99        3.01      1.59 o 
  -2   3  18       98.66       89.20      3.15 o 
  -1   3  18      478.39      476.46      7.03 o 
   0   3  18      412.34      427.45      7.87 o 
   1   3  18      401.82      419.22      7.87 o 
   2   3  18      613.72      611.78     10.29 o 
   3   3  18        0.70        0.08      1.17 o 
   4   3  18       19.15       18.00      2.03 o 
   5   3  18        0.46        0.71      1.27 o 
   6   3  18        3.94       11.49      1.74 o 
  -5   4  18      117.52      127.74      5.54 o 
  -4   4  18       80.91       89.46      5.29 o 
  -3   4  18        4.15        7.99      2.57 o 
  -2   4  18       23.26       18.24      2.43 o 
  -1   4  18        0.56        0.93      3.11 o 
   0   4  18        1.20        2.67      1.37 o 
   1   4  18       15.29       19.12      1.99 o 
   2   4  18       47.51       46.12      2.78 o 
   3   4  18       10.28       13.83      1.95 o 
   4   4  18        8.33        8.92      1.84 o 
   5   4  18       25.91       36.73      2.81 o 
  -4   5  18       17.79       19.53      4.39 o 
  -3   5  18       53.34       51.56      3.74 o 
  -2   5  18        5.85        6.27      2.11 o 
  -1   5  18       21.43       23.52      2.78 o 
   0   5  18      234.97      251.32      7.69 o 
   1   5  18        1.17        3.09      1.86 o 
   2   5  18      198.27      201.00      5.71 o 
   3   5  18        1.51        0.67      1.51 o 
   4   5  18       84.10       91.16      7.94 o 
  -2   6  18        3.46        2.51      2.15 o 
  -1   6  18        2.94        0.12      1.81 o 
   0   6  18       69.62       91.44      4.99 o 
   1   6  18       72.73       90.01      4.03 o 
  -7   0  19      426.20      479.46     11.23 o 
  -5   0  19        9.05        4.35      1.69 o 
  -3   0  19      895.92      745.92     13.48 o 
  -1   0  19      211.54      214.24      5.84 o 
   1   0  19      269.05      259.88      6.58 o 
   3   0  19        0.16        0.39      1.03 o 
   5   0  19       66.57       57.39      5.49 o 
  -7   1  19        0.02       -1.84      1.45 o 
  -6   1  19        6.57        7.62      2.04 o 
  -5   1  19       21.45       15.66      1.89 o 
  -4   1  19       33.75       34.13      2.77 o 
  -3   1  19       85.19       67.70      3.03 o 
  -2   1  19       51.89       54.36      2.10 o 
  -1   1  19      131.15      133.61      3.65 o 
   0   1  19       15.53       18.53      1.60 o 
   1   1  19     1109.11     1085.99     12.85 o 
   2   1  19        0.01        1.44      0.75 o 
   3   1  19        0.96        1.18      0.96 o 
   4   1  19        9.94        9.58      1.39 o 
   5   1  19       47.01       43.49      3.55 o 
   6   1  19        6.86        7.62      2.29 o 
  -6   2  19        4.74        6.81      2.17 o 
  -5   2  19        1.08        1.64      1.76 o 
  -4   2  19        2.01        2.39      1.38 o 
  -3   2  19      887.16      777.18     11.76 o 
  -2   2  19       44.85       49.31      2.44 o 
  -1   2  19      103.88      104.45      3.69 o 
   0   2  19      190.06      194.01      3.98 o 
   1   2  19      172.27      169.17      6.94 o 
   2   2  19        0.29       -0.40      1.12 o 
   3   2  19       28.36       32.25      2.25 o 
   4   2  19       11.99        8.55      2.18 o 
   5   2  19       14.29       13.30      1.65 o 
   6   2  19       28.23       28.97      3.32 o 
  -6   3  19       44.10       47.68      3.77 o 
  -5   3  19        1.52        5.18      2.01 o 
  -4   3  19        6.16        3.80      1.85 o 
  -3   3  19      141.85      121.58      4.88 o 
  -2   3  19       12.58       11.29      1.58 o 
  -1   3  19      152.16      162.05      5.23 o 
   0   3  19      138.72      134.84      4.13 o 
   1   3  19      488.24      475.12     12.18 o 
   2   3  19        8.16        9.62      1.64 o 
   3   3  19       13.31       16.18      2.52 o 
   4   3  19       41.41       50.78      3.12 o 
   5   3  19        9.23        9.55      1.63 o 
  -5   4  19       18.97       26.57      3.12 o 
  -4   4  19        0.24        0.51      1.77 o 
  -3   4  19      338.35      305.29      8.42 o 
  -2   4  19        2.90        6.07      2.05 o 
  -1   4  19      138.29      142.17      5.97 o 
   0   4  19       77.04       73.02      3.31 o 
   1   4  19      101.13      104.25      3.85 o 
   2   4  19       13.63       13.97      1.93 o 
   3   4  19       55.28       58.88      3.46 o 
   4   4  19       12.75       15.72      2.16 o 
  -4   5  19        2.86        5.64      2.26 o 
  -3   5  19       89.11       97.11      5.03 o 
  -2   5  19        2.78        3.17      1.98 o 
  -1   5  19       80.79       86.50      4.58 o 
   0   5  19       18.55       15.27      2.62 o 
   1   5  19      312.29      314.79      7.28 o 
   2   5  19      214.87      217.83      6.08 o 
   3   5  19        0.06        0.44      1.56 o 
  -6   0  20       22.28       36.75      4.49 o 
  -4   0  20       28.47       38.67      4.11 o 
  -2   0  20       26.57       18.30      2.88 o 
   0   0  20      110.69      104.43      5.33 o 
   2   0  20      224.76      217.51      6.15 o 
   4   0  20        5.17        5.06      2.65 o 
   6   0  20       95.09      121.50      8.06 o 
  -6   1  20      170.49      192.89      6.50 o 
  -5   1  20       50.93       49.89      2.80 o 
  -4   1  20       26.59       30.49      2.24 o 
  -3   1  20        7.48        7.13      1.46 o 
  -2   1  20       62.58       65.78      2.37 o 
  -1   1  20        0.14        0.00      1.01 o 
   0   1  20      122.35      115.29      3.43 o 
   1   1  20       34.53       45.53      4.55 o 
   2   1  20        6.17        3.85      1.56 o 
   3   1  20       10.47        4.15      1.16 o 
   4   1  20        0.07        0.24      1.06 o 
   5   1  20       45.40       61.68      4.19 o 
   6   1  20      156.59      195.87      7.30 o 
  -6   2  20       72.66       86.33      8.80 o 
  -5   2  20        6.80        7.88      1.76 o 
  -4   2  20       59.69       57.78      2.95 o 
  -3   2  20       94.10       94.61      3.39 o 
  -2   2  20      485.88      449.11      8.66 o 
  -1   2  20       10.33       10.70      1.46 o 
   0   2  20       67.17       64.93      2.41 o 
   1   2  20       90.90       91.64      4.92 o 
   2   2  20        0.19        0.39      1.18 o 
   3   2  20        7.26        6.06      1.49 o 
   4   2  20        0.98       -0.13      0.96 o 
   5   2  20        6.96        7.90      1.85 o 
  -5   3  20        6.91       10.36      2.42 o 
  -4   3  20       11.23       16.55      3.07 o 
  -3   3  20      172.66      158.48      4.51 o 
  -2   3  20       17.23       17.27      1.85 o 
  -1   3  20      336.02      331.24      7.85 o 
   0   3  20      148.93      142.78      4.31 o 
   1   3  20       27.97       28.24      2.22 o 
   2   3  20        0.53        0.83      1.32 o 
   3   3  20        0.10       -1.78      1.87 o 
   4   3  20       11.99        9.26      1.81 o 
   5   3  20       24.10       26.17      2.16 o 
  -4   4  20        0.00       -1.23      1.61 o 
  -3   4  20        1.49        0.49      1.83 o 
  -2   4  20       50.14       50.42      3.60 o 
  -1   4  20        4.19        5.86      1.96 o 
   0   4  20        4.57        6.48      1.61 o 
   1   4  20        0.15        1.62      1.41 o 
   2   4  20        9.11        7.45      1.79 o 
   3   4  20       95.49      106.20      4.53 o 
   4   4  20        1.87        0.02      1.49 o 
  -3   5  20        1.94        3.12      2.06 o 
  -2   5  20        0.31       -1.15      2.23 o 
  -1   5  20       33.34       37.21      3.47 o 
   0   5  20       18.93       18.18      4.93 o 
   1   5  20       29.00       30.15      4.96 o 
   2   5  20       78.04       80.05      3.90 o 
  -5   0  21        4.42        5.64      2.69 o 
  -3   0  21        4.36        2.38      2.19 o 
  -1   0  21        0.73       -0.60      1.22 o 
   1   0  21      146.79      141.34      4.96 o 
   3   0  21      364.11      374.14     13.77 o 
   5   0  21        1.51        3.03      2.76 o 
  -6   1  21        2.47        0.14      1.88 o 
  -5   1  21       41.33       36.31      3.62 o 
  -4   1  21       91.13       93.09      3.55 o 
  -3   1  21        0.22        0.91      1.22 o 
  -2   1  21       37.53       40.68      2.00 o 
  -1   1  21        1.60        0.12      1.08 o 
   0   1  21        0.27        0.33      1.00 o 
   1   1  21        6.42        8.48      1.45 o 
   2   1  21        0.54        0.14      0.80 o 
   3   1  21       19.53       25.47      1.88 o 
   4   1  21        2.44        1.83      3.57 o 
   5   1  21       18.98       12.32      2.58 o 
  -6   2  21        5.15        2.34      1.77 o 
  -5   2  21       33.16       29.51      3.22 o 
  -4   2  21        5.76        6.11      1.62 o 
  -3   2  21       20.81       36.94      2.41 o 
  -2   2  21      225.20      217.55      5.18 o 
  -1   2  21       37.31       37.33      2.26 o 
   0   2  21        5.65        5.10      1.33 o 
   1   2  21       23.24       24.90      2.09 o 
   2   2  21       54.22       55.99      2.91 o 
   3   2  21      140.03      159.46      4.15 o 
   4   2  21       37.40       47.73      3.58 o 
   5   2  21        9.50       12.83      2.68 o 
  -5   3  21       46.79       50.03      4.55 o 
  -4   3  21        3.80        5.27      1.63 o 
  -3   3  21        0.02        1.13      1.45 o 
  -2   3  21        4.71        5.99      2.20 o 
  -1   3  21       37.17       34.03      4.18 o 
   0   3  21       62.94       62.47      3.37 o 
   1   3  21       41.42       42.28      2.68 o 
   2   3  21        5.81        3.00      1.66 o 
   3   3  21        1.81        2.80      1.53 o 
   4   3  21       40.20       41.39      2.84 o 
  -4   4  21        0.01        3.01      3.78 o 
  -3   4  21       46.94       42.42      3.91 o 
  -2   4  21      110.47       98.45      6.79 o 
  -1   4  21       16.45       19.59      2.71 o 
   0   4  21        1.23       -0.56      1.66 o 
   1   4  21       20.58       14.67      2.06 o 
   2   4  21       38.92       43.39      3.57 o 
   3   4  21       15.50       18.63      2.27 o 
  -1   5  21       15.72       20.06      3.01 o 
   0   5  21       29.63       37.73      3.59 o 
   1   5  21        0.76        1.22      1.58 o 
  -4   0  22        0.35        1.84      2.30 o 
  -2   0  22       64.15       68.87      3.68 o 
   0   0  22       43.14       42.87      3.99 o 
   2   0  22      228.04      226.84      6.96 o 
   4   0  22       17.40       14.50      3.80 o 
  -5   1  22       16.33       15.98      2.95 o 
  -4   1  22       18.38       15.07      2.40 o 
  -3   1  22        2.71        5.10      1.84 o 
  -2   1  22        5.84        9.46      1.92 o 
  -1   1  22        0.17       -1.05      1.12 o 
   0   1  22        2.87        4.31      1.37 o 
   1   1  22       19.17       15.96      1.53 o 
   2   1  22       22.95       30.26      2.30 o 
   3   1  22        2.51        3.92      1.30 o 
   4   1  22       20.94       25.12      3.07 o 
   5   1  22       31.28       47.08      4.06 o 
  -5   2  22       53.52       50.88      3.10 o 
  -4   2  22       71.94       64.67      3.55 o 
  -3   2  22       20.60       24.25      2.23 o 
  -2   2  22       26.95       32.11      2.29 o 
  -1   2  22       30.31       31.37      2.19 o 
   0   2  22       65.21       67.79      3.82 o 
   1   2  22       11.60       12.74      1.83 o 
   2   2  22       93.27      108.92      4.77 o 
   3   2  22       16.36       18.70      1.85 o 
   4   2  22        4.56        5.70      1.40 o 
  -4   3  22        1.34        2.50      1.60 o 
  -3   3  22      247.58      248.80      5.99 o 
  -2   3  22        9.40        7.50      2.59 o 
  -1   3  22      163.05      150.16      7.98 o 
   0   3  22        6.70        6.66      1.66 o 
   1   3  22        0.09        0.96      1.39 o 
   2   3  22       70.49       71.57      3.42 o 
   3   3  22        0.81        1.35      1.68 o 
   4   3  22        9.22       10.09      1.78 o 
  -3   4  22        0.30        0.41      2.05 o 
  -2   4  22        9.52        9.67      3.26 o 
  -1   4  22        0.12       -1.30      2.26 o 
   0   4  22       24.19       23.03      3.00 o 
   1   4  22        2.20        3.95      1.65 o 
   2   4  22       79.97       85.75      3.91 o 
  -5   0  23       28.96       36.52      4.60 o 
  -3   0  23        6.81        3.53      2.49 o 
  -1   0  23       50.45       42.68      3.10 o 
   1   0  23       32.25       30.31      2.80 o 
   3   0  23      429.28      504.66     17.34 o 
  -5   1  23        4.57        5.43      2.23 o 
  -4   1  23      103.41       92.21      8.59 o 
  -3   1  23       34.75       32.52      2.94 o 
  -2   1  23       11.36       13.40      2.18 o 
  -1   1  23       45.48       62.03      3.28 o 
   0   1  23        2.67        2.65      1.30 o 
   1   1  23        0.84        0.16      1.22 o 
   2   1  23       10.08       11.02      2.16 o 
   3   1  23       30.90       31.65      2.16 o 
   4   1  23        9.93       19.26      3.51 o 
  -4   2  23       53.24       53.97      3.10 o 
  -3   2  23       29.56       23.14      2.26 o 
  -2   2  23       91.25       97.06      5.54 o 
  -1   2  23        0.89        2.31      1.56 o 
   0   2  23        3.82        4.60      1.87 o 
   1   2  23        6.24        2.35      6.37 o 
   2   2  23        6.39        5.82      1.75 o 
   3   2  23      357.53      422.58      8.88 o 
   4   2  23        2.09        2.48      1.36 o 
  -3   3  23       40.26       34.95      2.62 o 
  -2   3  23       71.02       78.50      6.29 o 
  -1   3  23        9.58        5.98      3.07 o 
   0   3  23       27.18       22.83      2.75 o 
   1   3  23       45.23       42.12      2.84 o 
   2   3  23       38.60       50.52      3.14 o 
   3   3  23       25.63       36.67      2.89 o 
  -1   4  23       40.21       40.44      5.03 o 
   0   4  23        3.21        2.83      2.15 o 
   1   4  23       25.56       22.94      2.53 o 
  -4   0  24       72.50      102.82      6.94 o 
  -2   0  24        1.13       -0.38      1.88 o 
   0   0  24       79.15       80.87      6.56 o 
   2   0  24      222.24      241.74     11.24 o 
  -4   1  24       95.23       89.63      4.73 o 
  -3   1  24        7.08        7.55      2.10 o 
  -2   1  24       23.95       24.43      2.67 o 
  -1   1  24        1.16        1.76      1.35 o 
   0   1  24        1.03        3.72      1.30 o 
   1   1  24        0.47       -0.21      1.27 o 
   2   1  24       41.84       32.91      2.59 o 
   3   1  24       35.77       45.18      3.93 o 
  -3   2  24        0.14       -0.59      1.67 o 
  -2   2  24      121.79      140.68      9.82 o 
  -1   2  24       18.62       23.48      3.91 o 
   0   2  24        0.20       -2.26      1.50 o 
   1   2  24       17.98       18.15      2.64 o 
   2   2  24      153.02      163.17      4.45 o 
   3   2  24        0.11        5.01      1.55 o 
  -2   3  24       68.26       58.20      5.87 o 
  -1   3  24       27.89       31.61      4.57 o 
   0   3  24       19.34       23.17      3.99 o 
   1   3  24        0.68        1.15      1.64 o 
  -3   0  25        6.19        3.95      3.11 o 
  -1   0  25      451.25      517.59     11.60 o 
   1   0  25        0.26        1.99      1.80 o 
  -3   1  25       59.65       84.88      7.56 o 
  -2   1  25       11.18       16.50      2.55 o 
  -1   1  25       25.73       45.22      2.80 o 
   0   1  25       11.12       10.66      2.35 o 
   1   1  25       19.05       23.33      2.35 o 
   2   1  25        0.02        0.80      1.48 o 
  -2   2  25        0.01       -0.36      2.05 o 
  -1   2  25      136.31      177.40      9.09 o 
   0   2  25        0.72        1.98      1.91 o 
   1   2  25       12.10       14.64      2.57 o 
  -2   0  26       49.13       73.89      6.10 o 
   0   0  26        1.44        0.15      1.84 o 
  -1   1  26        3.80        5.04      1.68 o 
   0   1  26      335.80      393.09     11.76 o 
                                                 
